# Supplementary material for: High density genetic mapping of Fusarium head blight resistance QTL in tetraploid wheat
Source: PLoS One. 2018 Oct 11;13(10):e0204362. doi: 10.1371/journal.pone.0204362 (PMC6181299; doi:10.1371/journal.pone.0204362)
Supplement: S1 File — (XLSX) [file pone.0204362.s002.xlsx]

## Sheet: A0132& linkage map
SNP	Chromosome	Distance (cM)			Map summary
IAAV4132	1A	0			Linkage groups	length (cM)	Marker density (cM)
E-calibur_c45969_370	1A	0			1A	202.47	0.9
Jagger_rep_c10343_173	1A	0			1B	161.7	0.5
Kukri_c37592_531	1A	0			2A	22.8	0.2
E-calibur_c101903_902	1A	0			2A_part2	6.2	0.3
BobWhite_c27474_65	1A	0			2B	349.1	1.7
Kukri_c41943_535	1A	0			3A	84.1	0.5
RAC875_c50463_808	1A	0			3B	35.8	0.3
BS00083459_51	1A	0			3B_part2	4.8	0.5
tplb0043h23_1346	1A	0			4A	169.5	1.5
Tdurum_contig42479_2158	1A	0.235851			4B	36.2	0.8
wsnp_Ex_c1137_2182795	1A	0.235851			5A	152.4	0.6
Tdurum_contig42479_3800	1A	0.235851			5B	53.9	0.6
Tdurum_contig42479_1624	1A	0.235851			5B_part2	12.7	0.1
Tdurum_contig42479_1254	1A	0.235851			5B_part3	14.9	0.1
Ku_c4823_673	1A	0.235851			6A	146.1	1.5
BS00103478_51	1A	0.235851			6B	122.6	0.5
BS00023485_51	1A	0.472259			7A	138.8	0.3
Tdurum_contig44809_1626	1A	0.472259			7A_part2	0.7	0.02
wsnp_Ex_c4876_8692783	1A	0.472259			7B	93.6	0.9
Tdurum_contig26035_231	1A	2.43887			Total no. linkage groups	Total length	Average marker desnsity (cM)
wsnp_Ex_c2868_5293485	1A	7.7083			19	1808.37	0.622105
BS00060058_51	1A	7.9583
wsnp_E-_rep_c106111_90308719	1A	7.9583
GENE-0411_723	1A	7.9583
RFL_Contig1027_442	1A	7.9583
Excalibur_c71158_54	1A	7.9583
BS00080187_51	1A	7.9583
GENE-0411_807	1A	7.9583
Tdurum_contig68827_118	1A	8.19304
BS00022943_51	1A	8.19304
BobWhite_c863_1064	1A	8.19304
Kukri_c46939_83	1A	8.19304
BobWhite_rep_c52088_322	1A	8.19304
CAP11_c852_603	1A	8.19304
Excalibur_c17152_454	1A	8.19304
BobWhite_c39996_85	1A	8.42945
Tdurum_contig68827_61	1A	8.42945
Kukri_c32052_171	1A	8.42945
BS00003595_51	1A	8.42945
Excalibur_c9196_313	1A	8.90005
CAP11_c2581_302	1A	8.90005
Tdurum_contig43943_56	1A	8.90005
Tdurum_contig56871_696	1A	9.13535
CAP8_c2448_355	1A	9.13535
Tdurum_contig46733_6628	1A	11.4845
BobWhite_c4246_292	1A	14.3044
CAP7_c6316_80	1A	19.6306
BS00000713_51	1A	19.6306
BobWhite_c1361_1187	1A	19.6306
Kukri_rep_c68121_88	1A	19.6306
RAC875_rep_c110533_92	1A	19.6306
Tdurum_contig44888_837	1A	19.6306
IAAV3919	1A	19.6306
E-calibur_rep_c70751_58	1A	19.6306
RAC875_c42700_264	1A	19.6306
BS00022677_51	1A	19.6306
Tdurum_contig60323_605	1A	19.6306
Tdurum_contig60323_456	1A	19.6306
BobWhite_c65478_119	1A	19.6306
tplb0028p02_562	1A	19.6306
Tdurum_contig75952_351	1A	19.6306
Tdurum_contig35757_161	1A	19.6306
BS00022443_51	1A	37.3041
Ex_c64327_523	1A	39.6246
RAC875_c13012_1598	1A	39.6246
BS00064263_51	1A	40.4942
BS00063679_51	1A	40.4942
Kukri_c6409_317	1A	40.4942
RFL_Contig4873_542	1A	40.7816
Excalibur_c2389_361	1A	44.2138
BS00062869_51	1A	58.8592
Tdurum_contig15970_217	1A	76.3044
IAAV213	1A	82.8115
wsnp_E-_c56097_58352130	1A	83.0726
wsnp_E-_rep_c73818_71733737	1A	83.0726
wsnp_E-_c56097_58351893	1A	83.0726
wsnp_Ku_c557_1166684	1A	83.0726
BS00033469_51	1A	83.0726
BobWhite_rep_c49207_243	1A	83.0726
BS00063068_51	1A	83.0726
RAC875_c41275_131	1A	83.0726
Ra_c6038_588	1A	83.0726
RAC875_c2734_135	1A	83.7819
Kukri_c3582_87	1A	83.7819
RAC875_c25507_551	1A	84.4862
BS00065676_51	1A	84.959
wsnp_Ra_c7818_13376644	1A	84.959
Kukri_c10239_2186	1A	84.959
wsnp_Ex_c16592_25117132	1A	84.959
E-calibur_c10167_1028	1A	84.959
wsnp_Ku_c2815_5317230	1A	84.959
wsnp_JD_c13903_13781269	1A	85.6633
wsnp_E-_c534_1058778	1A	85.6633
BS00021889_51	1A	85.8991
IACX4378	1A	86.135
IACX4386	1A	86.135
CAP11_c1972_285	1A	86.135
BobWhite_rep_c63819_182	1A	86.135
RFL_Contig3203_1971	1A	86.135
wsnp_Ku_c21356_31093507	1A	86.135
RAC875_c43643_176	1A	86.135
IAAV2072	1A	86.135
BS00002216_51	1A	86.135
wsnp_E-_c4539_8148835	1A	86.135
wsnp_E-_c5192_9203100	1A	86.3697
RAC875_c16080_777	1A	86.3697
BobWhite_rep_c63278_349	1A	86.3697
BobWhite_c5356_1272	1A	86.3697
wsnp_Ra_c37745_45806931	1A	86.3697
BS00073585_51	1A	86.3697
wsnp_Ex_c5192_9203682	1A	86.3697
wsnp_Ex_c12336_19686808	1A	86.3697
E-calibur_rep_c66449_1588	1A	86.3697
E-_c5192_943	1A	86.3697
wsnp_Ku_c24239_34199356	1A	86.3697
BobWhite_c12568_900	1A	87.0857
Excalibur_c34697_831	1A	87.0857
Kukri_c25215_124	1A	87.0857
wsnp_E-_c23992_33235984	1A	88.027
Ex_c105443_895	1A	88.027
BS00032112_51	1A	88.4999
wsnp_E-_rep_c68857_67737959	1A	88.4999
E-calibur_rep_c110246_86	1A	88.4999
Tdurum_contig11412_393	1A	91.1027
Excalibur_c52725_585	1A	100.896
CAP8_c2578_452	1A	107.523
wsnp_E-_c5060_8985678	1A	107.523
Tdurum_contig44112_1850	1A	107.523
Tdurum_contig79608_369	1A	107.523
RAC875_c31031_387	1A	107.523
RAC875_rep_c95460_302	1A	107.523
BobWhite_c96_170	1A	107.523
Tdurum_contig79608_437	1A	107.523
Tdurum_contig48037_499	1A	107.523
Tdurum_contig48037_385	1A	107.523
wsnp_RFL_Contig1109_136771	1A	107.523
Tdurum_contig44112_1609	1A	107.523
BS00087589_51	1A	107.523
RAC875_rep_c109970_73	1A	107.523
Kukri_c10405_1277	1A	107.757
IAAV8743	1A	107.757
BS00028146_51	1A	107.757
Tdurum_contig57566_827	1A	107.757
RAC875_c15918_407	1A	107.757
Excalibur_c14859_394	1A	107.757
BobWhite_c28971_184	1A	107.757
BobWhite_c13039_184	1A	107.757
BS00011934_51	1A	107.757
wsnp_Ex_c6563_11378632	1A	107.757
Tdurum_contig47620_592	1A	107.757
Tdurum_contig57566_1653	1A	107.757
Tdurum_contig57566_1035	1A	107.757
Tdurum_contig57566_809	1A	107.757
TA005587-0433	1A	107.757
Kukri_c43972_367	1A	107.757
BS00065114_51	1A	107.757
BS00012042_51	1A	107.757
RAC875_c102343_204	1A	107.757
BS00022239_51	1A	108.705
Excalibur_c45861_189	1A	109.179
BS00081002_51	1A	109.417
RAC875_c6798_467	1A	110.605
BS00022261_51	1A	110.605
GENE-0262_431	1A	110.605
BS00022848_51	1A	110.605
Tdurum_contig21114_255	1A	112.264
IAAV544	1A	112.264
wsnp_E-_c41953_48658353	1A	112.264
wsnp_E-_c33452_41938013	1A	112.264
BobWhite_c5967_537	1A	112.264
Ra_c110766_321	1A	112.264
TA001600-1603	1A	112.264
wsnp_JD_c3973_5044238	1A	112.264
IACX5994	1A	112.264
wsnp_Ex_c33452_41938159	1A	112.264
Excalibur_c22768_963	1A	112.264
BobWhite_c6046_304	1A	112.264
wsnp_BE444305A_Td_2_1	1A	112.264
RAC875_c21411_162	1A	112.264
E-calibur_c25353_1171	1A	112.264
BobWhite_c23632_322	1A	112.264
BS00023203_51	1A	113.686
BS00037976_51	1A	115.805
BS00066278_51	1A	138.86
BobWhite_c5242_400	1A	140.561
wsnp_E-_c52086_55808126	1A	183.973
Kukri_c34242_404	1A	183.973
CAP7_c1295_62	1A	183.973
wsnp_E-_c3887_7051325	1A	183.973
RFL_Contig4538_484	1A	183.973
wsnp_Ex_c750_1474300	1A	183.973
RAC875_c20823_707	1A	183.973
BS00021780_51	1A	183.973
Ra_c50996_468	1A	183.973
RFL_Contig858_2219	1A	183.973
RAC875_c85550_52	1A	183.973
BS00096930_51	1A	183.973
RAC875_rep_c71921_672	1A	183.973
RAC875_c57566_61	1A	184.446
BobWhite_c44947_277	1A	184.446
wsnp_E-_c1861_3507281	1A	186.356
IAAV4435	1A	186.594
wsnp_RFL_Contig3850_4199825	1A	186.594
BS00035273_51	1A	188.27
TA001659-0748	1A	189.501
IAAV4238	1A	189.501
BS00063847_51	1A	189.501
RAC875_c62550_470	1A	189.501
Kukri_c44201_497	1A	189.501
Ku_c32704_43	1A	189.747
BS00036189_51	1A	189.747
RAC875_rep_c118984_119	1A	190.932
Excalibur_c10538_1153	1A	191.406
Tdurum_contig29886_139	1A	191.406
wsnp_E-_c1557_2973321	1A	191.406
wsnp_Ex_c11939_19147602	1A	191.406
wsnp_Ex_c11939_19147514	1A	191.406
wsnp_Ex_c11939_19147790	1A	191.406
wsnp_E-_c11939_19147421	1A	191.406
wsnp_Ku_c5687_10068945	1A	191.406
BobWhite_c12305_959	1A	191.406
RAC875_c52947_84	1A	191.88
BS00021990_51	1A	191.88
wsnp_Ex_c271_521429	1A	191.88
BS00084995_51	1A	191.88
Tdurum_contig70803_475	1A	191.88
RAC875_c11016_495	1A	192.119
BS00011521_51	1A	192.119
Kukri_c47669_204	1A	192.119
BS00068074_51	1A	192.119
wsnp_Ex_c9918_16332583	1A	192.847
BS00022824_51	1A	193.338
BS00106641_51	1A	193.338
BobWhite_c6820_199	1A	196.687
Ra_c364_50	1A	202.47
Excalibur_c43567_679	1B	0
tplb0025b13_2792	1B	1.42556
RAC875_c30138_595	1B	1.6631
BS00093336_51	1B	2.61333
Kukri_c64049_279	1B	2.61333
Jagger_c5878_119	1B	2.61333
Excalibur_rep_c111074_76	1B	2.61333
CAP11_rep_c7878_143	1B	2.61333
IACX11116	1B	2.61333
TA002086-0901	1B	2.61333
BS00050522_51	1B	2.61333
Excalibur_c12376_569	1B	2.61333
Kukri_c26168_423	1B	2.61333
BS00011824_51	1B	2.61333
Kukri_c54820_382	1B	2.61333
BS00071161_51	1B	2.61333
Kukri_c44369_131	1B	2.61333
Excalibur_c35316_388	1B	2.8503
BS00083177_51	1B	3.08727
BS00023084_51	1B	4.74664
Excalibur_c43567_913	1B	6.6388
Excalibur_c2868_1808	1B	6.6388
RAC875_c11276_340	1B	6.6388
RAC875_c5016_314	1B	6.6388
RAC875_c16981_691	1B	6.6388
RAC875_c9457_457	1B	6.6388
IAAV3773	1B	6.87299
Excalibur_c2868_486	1B	6.87299
IAAV392	1B	6.87299
Tdurum_contig8791_415	1B	6.87299
TA006040-0724	1B	6.87299
Tdurum_contig75546_247	1B	6.87299
Ku_c36151_460	1B	6.87299
RAC875_c3692_2287	1B	7.3492
RAC875_c8222_773	1B	7.3492
RAC875_c63624_1002	1B	9.02849
BobWhite_c28295_256	1B	10.2978
Excalibur_c22240_938	1B	10.2978
Kukri_c79135_136	1B	10.2978
Kukri_c34536_259	1B	10.2978
Jagger_c8952_170	1B	10.2978
Tdurum_contig50555_944	1B	10.2978
Tdurum_contig50555_632	1B	10.788
Kukri_c8211_761	1B	10.788
Tdurum_contig50555_1144	1B	10.788
BS00105846_51	1B	10.788
Tdurum_contig58525_304	1B	10.788
Kukri_c7393_851	1B	11.2818
RAC875_rep_c74067_541	1B	12.26
Excalibur_c26496_352	1B	12.26
wsnp_Ex_c1493_2862065	1B	13.4394
Tdurum_contig26201_77	1B	13.4394
Tdurum_contig75546_662	1B	13.4394
Kukri_c8602_730	1B	14.1538
RAC875_c40444_84	1B	17.2651
RAC875_c62503_372	1B	18.1103
Tdurum_contig100292_228	1B	25.0109
Tdurum_contig44861_237	1B	25.0109
wsnp_Ex_c5780_10153638	1B	25.253
Tdurum_contig61324_473	1B	26.2217
Tdurum_contig61324_305	1B	26.2217
Excalibur_rep_c93160_539	1B	26.2217
TA005995-0488	1B	26.2217
Tdurum_contig61410_59	1B	26.2217
Tdurum_contig56188_569	1B	26.2217
Tdurum_contig61410_467	1B	26.2217
IAAV7541	1B	26.2217
Tdurum_contig61410_542	1B	26.2217
Tdurum_contig76492_676	1B	26.6923
Tdurum_contig9874_547	1B	26.9298
Tdurum_contig42446_1999	1B	26.9298
Tdurum_contig12598_408	1B	26.9298
Tdurum_contig42446_1915	1B	26.9298
BS00067169_51	1B	26.9298
BS00056162_51	1B	26.9298
Tdurum_contig29380_201	1B	26.9298
BS00073199_51	1B	26.9298
Tdurum_contig83093_443	1B	27.1668
Tdurum_contig83093_370	1B	27.1668
BS00067003_51	1B	27.6407
BS00065053_51	1B	27.6407
Tdurum_contig60037_528	1B	27.6407
Tdurum_contig60037_197	1B	27.6407
Kukri_c47342_73	1B	27.6407
BS00065737_51	1B	28.5865
Kukri_c83200_268	1B	28.5865
IAAV3590	1B	28.5865
IACX16577	1B	28.5865
Kukri_rep_c100936_449	1B	28.5865
BS00012068_51	1B	28.5865
Tdurum_contig98378_452	1B	28.5865
Tdurum_contig9762_314	1B	28.5865
Tdurum_contig55639_241	1B	28.5865
Kukri_c60285_505	1B	28.5865
GENE-0427_115	1B	28.5865
IAAV2838	1B	28.5865
GENE-0427_442	1B	28.5865
Tdurum_contig95654_237	1B	28.8223
RAC875_c90169_393	1B	28.8223
RFL_Contig2160_617	1B	28.8223
Tdurum_contig56148_382	1B	28.8223
Excalibur_c95656_129	1B	28.8223
BS00059502_51	1B	28.8223
wsnp_Ra_c19335_28504388	1B	28.8223
Excalibur_c11264_212	1B	28.8223
Tdurum_contig30113_214	1B	30.2378
IACX502	1B	30.2378
BS00075417_51	1B	30.4748
Tdurum_contig28940_690	1B	30.4748
Ra_c29142_340	1B	30.4748
BS00087784_51	1B	30.4748
Kukri_c4376_388	1B	30.4748
Tdurum_contig17609_117	1B	30.4748
Tdurum_contig28940_355	1B	30.4748
Tdurum_contig5501_176	1B	30.4748
BS00110546_51	1B	30.4748
Kukri_c6300_347	1B	30.9532
Excalibur_c17202_1833	1B	30.9532
RAC875_rep_c109416_191	1B	30.9532
Kukri_c50086_537	1B	30.9532
CAP8_rep_c9642_82	1B	30.9532
RAC875_c79370_378	1B	30.9532
BobWhite_c48490_241	1B	30.9532
Kukri_c51268_248	1B	31.2026
BS00029013_51	1B	31.7064
BS00094759_51	1B	35.0023
wsnp_Ku_c56140_59771244	1B	87.8511
Tdurum_contig15015_883	1B	87.8511
wsnp_BE590634B_Ta_2_5	1B	87.8511
BS00023940_51	1B	87.8511
RFL_Contig2736_827	1B	87.8511
RAC875_c16136_1597	1B	87.8511
IACX1891	1B	87.8511
Kukri_c19247_53	1B	87.8511
Tdurum_contig10362_328	1B	87.8511
wsnp_Ex_c3147_5816957	1B	87.8511
Excalibur_c93510_360	1B	87.8511
RAC875_c61512_173	1B	87.8511
BS00022577_51	1B	87.8511
Kukri_c30461_857	1B	87.8511
BS00064349_51	1B	87.8511
BobWhite_c48071_144	1B	87.8511
Tdurum_contig10362_555	1B	87.8511
Kukri_c19247_711	1B	87.8511
BS00021680_51	1B	88.0892
BS00067024_51	1B	88.3273
RAC875_c4908_1539	1B	88.3273
IACX1240	1B	88.3273
wsnp_BE494527B_Ta_2_1	1B	88.3273
RAC875_c47741_227	1B	88.5643
BS00083060_51	1B	88.5643
Excalibur_rep_c72368_68	1B	88.5643
BS00081749_51	1B	88.5643
RAC875_c47427_235	1B	88.5643
RAC875_c47427_75	1B	88.5643
RFL_Contig5937_1677	1B	88.5643
BS00110231_51	1B	88.5643
BS00067436_51	1B	88.5643
Excalibur_c40808_441	1B	88.5643
BobWhite_c42716_71	1B	88.5643
wsnp_Ex_rep_c66255_64400455	1B	88.5643
Excalibur_rep_c96924_118	1B	88.5643
Excalibur_c581_947	1B	88.8024
Tdurum_contig65853_534	1B	90.9568
BS00034450_51	1B	90.9568
Tdurum_contig67368_157	1B	90.9568
BobWhite_c16543_993	1B	90.9568
wsnp_Ex_c5296_9365860	1B	90.9568
wsnp_Ex_c5296_9365528	1B	90.9568
Tdurum_contig49651_546	1B	90.9568
Tdurum_contig57479_236	1B	90.9568
BobWhite_c11309_738	1B	90.9568
IAAV7352	1B	90.9568
wsnp_Ku_c18227_27490539	1B	90.9568
wsnp_Ex_c26083_35336771	1B	90.9568
CAP11_rep_c7035_189	1B	90.9568
JD_c9300_552	1B	90.9568
BS00072791_51	1B	90.9568
Tdurum_contig65853_242	1B	90.9568
Excalibur_c11680_81	1B	90.9568
wsnp_Ex_c5296_9365847	1B	90.9568
Tdurum_contig53772_362	1B	90.9568
Tdurum_contig61863_130	1B	90.9568
BS00022249_51	1B	90.9568
Tdurum_contig41945_748	1B	90.9568
Tdurum_contig67656_387	1B	90.9568
Tdurum_contig25486_89	1B	90.9568
Tdurum_contig49651_227	1B	90.9568
BobWhite_c9881_1312	1B	90.9568
Jagger_c7235_96	1B	91.1927
RAC875_c15190_1089	1B	91.4285
BobWhite_c20621_683	1B	91.4285
wsnp_Ex_rep_c78209_74462664	1B	91.4285
BobWhite_c20621_541	1B	91.4285
BobWhite_rep_c54139_273	1B	91.4285
wsnp_Ku_c9441_15823298	1B	91.4285
BobWhite_c4375_347	1B	91.6627
Kukri_c51735_79	1B	92.1333
BobWhite_c36862_84	1B	92.1333
CAP12_c544_164	1B	92.1333
JD_c3082_514	1B	92.1333
Tdurum_contig43232_811	1B	92.1333
Tdurum_contig43232_1012	1B	92.1333
wsnp_Ex_c15796_24173348	1B	92.1333
RAC875_c30786_411	1B	92.1333
Ra_c2772_4514	1B	92.1333
RAC875_c4190_132	1B	92.1333
Kukri_rep_c97349_140	1B	92.1333
RAC875_c4190_337	1B	92.1333
RAC875_c50684_155	1B	92.1333
RAC875_c42275_224	1B	92.1333
Excalibur_c56999_109	1B	92.1333
Excalibur_c85432_106	1B	92.1333
Tdurum_contig11077_122	1B	92.1333
TA001769-0538	1B	92.3692
Excalibur_c37496_271	1B	92.3692
RAC875_c13258_955	1B	92.3692
Kukri_c44191_452	1B	92.3692
RAC875_c35729_1215	1B	92.3692
Tdurum_contig15410_446	1B	92.3692
BS00022176_51	1B	92.3692
Tdurum_contig16606_648	1B	92.3692
Tdurum_contig777_260	1B	92.6045
Tdurum_contig274_114	1B	92.6045
BS00094237_51	1B	94.7234
CAP11_c6406_71	1B	94.7234
IAAV2619	1B	94.7234
tplb0053e09_1284	1B	94.7234
BS00089790_51	1B	94.7234
CAP11_c6406_104	1B	94.7234
Excalibur_c11980_619	1B	95.1929
Excalibur_c34765_1023	1B	95.1929
wsnp_Ex_c34765_43024979	1B	95.1929
Excalibur_c8557_258	1B	95.1929
Tdurum_contig10036_741	1B	95.1929
Tdurum_contig10036_1044	1B	95.1929
Tdurum_contig10036_474	1B	95.1929
Tdurum_contig10036_1695	1B	95.1929
IAAV1683	1B	95.1929
Jagger_c4380_159	1B	95.1929
Tdurum_contig10036_1614	1B	95.1929
Tdurum_contig10036_1057	1B	95.1929
Excalibur_c34765_1356	1B	95.1929
Tdurum_contig10036_977	1B	95.1929
Excalibur_s103715_85	1B	95.1929
IAAV1549	1B	95.1929
Kukri_c39223_871	1B	95.1929
Tdurum_contig93532_89	1B	95.1929
Kukri_c30159_573	1B	95.1929
IAAV1167	1B	95.1929
BobWhite_c2027_84	1B	95.1929
BS00069044_51	1B	95.1929
Excalibur_rep_c67747_629	1B	95.4271
wsnp_RFL_Contig2171_1489615	1B	95.4271
Excalibur_c96904_336	1B	95.4271
GENE-0371_208	1B	95.4271
wsnp_Ex_c27176_36393952	1B	95.4271
Kukri_c4453_1248	1B	95.4271
RAC875_c17188_1696	1B	95.4271
TA002362-0954	1B	95.4271
RAC875_c15593_1421	1B	95.4271
Tdurum_contig42491_666	1B	95.4271
Tdurum_contig42491_750	1B	95.4271
Kukri_c35451_437	1B	106.787
Tdurum_contig29059_185	1B	133.647
IAAV5949	1B	134.358
Kukri_c18230_1633	1B	136.282
Kukri_c4235_764	1B	136.282
wsnp_Ex_c38849_46284348	1B	137.936
RAC875_c9082_267	1B	137.936
Tdurum_contig4904_2923	1B	137.936
BobWhite_c46416_247	1B	147.285
BS00000010_51	1B	149.628
IAAV3040	1B	150.106
IACX11266	1B	150.106
Kukri_c5873_645	1B	151.538
Tdurum_contig62905_530	1B	151.538
BS00084990_51	1B	151.538
Kukri_c376_3063	1B	151.538
Tdurum_contig84791_198	1B	151.538
IAAV6011	1B	151.538
BobWhite_c16824_151	1B	151.538
CAP7_c1788_66	1B	151.538
Tdurum_contig62905_165	1B	151.538
Tdurum_contig46647_623	1B	151.538
IACX17310	1B	151.538
BS00060686_51	1B	151.538
BS00107837_51	1B	151.538
BS00103710_51	1B	151.538
Tdurum_contig42558_134	1B	151.538
Kukri_c44604_203	1B	151.538
BS00065694_51	1B	151.538
Excalibur_c11190_617	1B	151.538
TA002645-0060	1B	151.538
Tdurum_contig8669_296	1B	151.773
Tdurum_contig8669_131	1B	151.773
IAAV5776	1B	151.773
Tdurum_contig52086_264	1B	154.627
wsnp_Ex_rep_c88749_79992654	1B	154.627
BS00033776_51	1B	154.627
Kukri_c32122_257	1B	154.866
Tdurum_contig52086_129	1B	154.866
Tdurum_contig52086_524	1B	154.866
CAP11_c7969_315	1B	154.866
BobWhite_c34125_183	1B	154.866
BS00093275_51	1B	154.866
Excalibur_c38500_494	1B	154.866
Tdurum_contig52086_108	1B	154.866
Tdurum_contig52086_488	1B	154.866
BS00063302_51	1B	154.866
BobWhite_c12960_168	1B	154.866
BS00024107_51	1B	154.866
BobWhite_c45316_290	1B	154.866
RAC875_c76714_254	1B	154.866
tplb0049h18_765	1B	154.866
Excalibur_c5888_641	1B	157.226
Kukri_c59535_186	1B	157.226
Excalibur_c39284_949	1B	157.226
Excalibur_c5888_169	1B	157.226
Tdurum_contig13879_352	1B	157.226
Tdurum_contig13879_520	1B	157.226
Tdurum_contig13879_919	1B	157.226
BobWhite_c11949_788	1B	157.461
RAC875_c5882_307	1B	160.524
RAC875_c26801_129	1B	160.524
Tdurum_contig80264_1014	1B	160.994
BS00064948_51	1B	160.994
Kukri_rep_c111174_132	1B	161.23
Excalibur_rep_c69522_83	1B	161.23
BS00001128_51	1B	161.23
Tdurum_contig60566_269	1B	161.23
Tdurum_contig49509_456	1B	161.23
Kukri_c16608_659	1B	161.23
RFL_Contig2550_679	1B	161.23
Tdurum_contig51922_676	1B	161.23
Excalibur_c25640_110	1B	161.23
wsnp_Ex_c17990_26770146	1B	161.23
Kukri_c16608_761	1B	161.23
Tdurum_contig92835_177	1B	161.23
Tdurum_contig9144_222	1B	161.23
wsnp_BE446672B_Ta_2_1	1B	161.23
Tdurum_contig83965_208	1B	161.23
Tdurum_contig58710_516	1B	161.23
Tdurum_contig58710_411	1B	161.23
Tdurum_contig42960_865	1B	161.23
BobWhite_c7691_195	1B	161.23
Ku_c11537_539	1B	161.23
wsnp_Ex_c955_1827567	1B	161.23
BS00082577_51	1B	161.23
Kukri_c29687_369	1B	161.23
wsnp_BG274687B_Ta_2_1	1B	161.23
Kukri_c94613_316	1B	161.23
Kukri_rep_c110309_69	1B	161.23
Ra_c109187_371	1B	161.23
wsnp_Ku_c11807_19204597	1B	161.467
Tdurum_contig29915_167	1B	161.704
Excalibur_c517_405	2A	0
Tdurum_contig94203_610	2A	0.486633
BS00023075_51	2A	0.486633
Tdurum_contig54056_501	2A	0.728766
wsnp_Ex_c2137_4014287	2A	0.728766
RAC875_c1706_1888	2A	0.728766
Tdurum_contig61938_424	2A	0.728766
wsnp_Ra_c6586_11477949	2A	0.728766
RAC875_c6586_946	2A	0.728766
Tdurum_contig56321_232	2A	3.32544
Tdurum_contig52350_296	2A	3.32544
Excalibur_c20478_641	2A	3.32544
tplb0021g21_595	2A	3.32544
Tdurum_contig52350_170	2A	3.32544
BS00098033_51	2A	3.32544
Tdurum_contig9224_402	2A	3.32544
Ra_c2467_333	2A	3.32544
Excalibur_c17000_557	2A	3.32544
Excalibur_c30571_95	2A	3.32544
Kukri_c62704_192	2A	3.32544
wsnp_Ex_c3695_6740339	2A	3.32544
wsnp_Ex_c3695_6740063	2A	3.32544
Tdurum_contig52350_636	2A	3.32544
Kukri_c25632_86	2A	3.32544
RAC875_c259_1339	2A	3.32544
Tdurum_contig42282_10323	2A	3.32544
Tdurum_contig42282_11463	2A	3.32544
wsnp_Ex_c10555_17236072	2A	3.32544
BS00097473_51	2A	3.32544
Kukri_c11099_1198	2A	3.32544
BS00000479_51	2A	3.32544
Tdurum_contig50720_204	2A	3.32544
Excalibur_c63622_125	2A	3.32544
Excalibur_c62106_387	2A	3.32544
IAAV4880	2A	3.32544
Tdurum_contig8350_350	2A	3.32544
Tdurum_contig92425_1612	2A	3.32544
Tdurum_contig92425_1126	2A	3.32544
RAC875_c35688_382	2A	3.32544
BS00087932_51	2A	3.32544
wsnp_Ku_c2838_5354231	2A	3.32544
Tdurum_contig50720_354	2A	3.32544
Kukri_c21008_657	2A	3.32544
tplb0025l18_1788	2A	3.32544
Tdurum_contig49366_118	2A	3.32544
RFL_Contig5122_974	2A	3.32544
Tdurum_contig50755_190	2A	3.32544
Tdurum_contig50755_97	2A	3.32544
Tdurum_contig12556_431	2A	3.32544
BS00011539_51	2A	3.32544
Tdurum_contig53038_684	2A	3.32544
tplb0057b09_367	2A	3.32544
Tdurum_contig53038_1287	2A	3.32544
Kukri_c37366_95	2A	3.32544
Tdurum_contig10287_329	2A	3.32544
Kukri_c44231_1576	2A	3.32544
Tdurum_contig25539_248	2A	3.32544
Tdurum_contig53038_714	2A	3.32544
Tdurum_contig66353_358	2A	3.32544
wsnp_Ku_c2838_5355065	2A	3.32544
wsnp_Ex_c3695_6740111	2A	3.32544
Tdurum_contig52350_588	2A	3.32544
Tdurum_contig92425_3144	2A	3.56297
Excalibur_c7971_712	2A	3.56297
IAAV5232	2A	3.56297
BS00010760_51	2A	3.56297
Tdurum_contig52350_902	2A	3.56297
BobWhite_c7551_418	2A	3.56297
Kukri_c50116_107	2A	5.21842
IAAV7287	2A	5.21842
Kukri_c89717_64	2A	6.16193
Tdurum_contig10048_207	2A	6.16193
wsnp_CAP11_c3226_1588070	2A	6.63364
Kukri_c16094_289	2A	7.57715
BS00021937_51	2A	7.57715
Tdurum_contig92425_224	2A	11.8529
Tdurum_contig92425_908	2A	11.8529
Tdurum_contig92425_801	2A	11.8529
Tdurum_contig92425_992	2A	11.8529
Tdurum_contig92425_296	2A	11.8529
Tdurum_contig92425_431	2A	11.8529
Tdurum_contig92425_1324	2A	12.0999
Excalibur_c73791_215	2A	12.0999
BobWhite_c25784_83	2A	13.2849
IAAV7742	2A	13.2849
Tdurum_contig45196_487	2A	13.2849
RAC875_c35807_1110	2A	13.2849
JD_c10324_88	2A	13.9908
BS00009594_51	2A	13.9908
Ku_c68144_387	2A	13.9908
BS00012942_51	2A	13.9908
Ra_c1757_256	2A	13.9908
RAC875_c1757_1183	2A	13.9908
Ku_c68144_972	2A	13.9908
RAC875_c29056_261	2A	14.2256
RAC875_c29056_299	2A	14.2256
BS00069105_51	2A	16.1044
BS00082153_51	2A	16.1044
BS00022467_51	2A	16.1044
tplb0060e06_691	2A	16.1044
RAC875_rep_c72517_1215	2A	20.4317
Ra_c72517_981	2A	20.4317
Excalibur_c1999_1178	2A	21.382
BobWhite_c1477_315	2A	21.382
BS00011599_51	2A	21.382
RAC875_c21405_591	2A	21.382
RAC875_c68649_457	2A	21.382
Kukri_rep_c110277_268	2A	21.382
Excalibur_c16232_615	2A	21.382
Excalibur_c28710_340	2A	21.382
Excalibur_c97347_55	2A	21.382
Excalibur_c28710_103	2A	21.382
wsnp_Ex_rep_c70934_69795145	2A	21.382
wsnp_JD_c30_49876	2A	21.382
Excalibur_c28710_490	2A	21.382
RAC875_c43810_265	2A	22.3322
RAC875_rep_c69643_488	2A	22.3322
RAC875_c2538_206	2A	22.3322
Kukri_c1947_715	2A	22.3322
BobWhite_c5756_163	2A	22.8028
IAAV2847	2A	22.8028
BobWhite_c18406_110	2A	22.8028
IAAV5548	2A	22.8028
GENE-0361_486	2A	22.8028
TA001453-0801	2A	22.8028
Ra_c8723_1839	2A-Part2	0
TA005685-0854	2A-Part2	0
Excalibur_c28938_185	2A-Part2	0
Tdurum_contig56511_515	2A-Part2	0
Tdurum_contig44900_441	2A-Part2	0
Kukri_c42616_467	2A-Part2	0
Tdurum_contig46412_1018	2A-Part2	0
Kukri_c7139_1248	2A-Part2	0
Tdurum_contig56511_144	2A-Part2	0
Tdurum_contig44900_801	2A-Part2	0
Tdurum_contig64391_231	2A-Part2	0
Tdurum_contig46412_651	2A-Part2	0
RAC875_c25986_82	2A-Part2	0
Kukri_c29034_492	2A-Part2	0
wsnp_Ex_c2887_5330426	2A-Part2	6.20747
Kukri_rep_c73477_888	2A-Part2	6.20747
wsnp_Ex_c2887_5330787	2A-Part2	6.20747
Tdurum_contig560_239	2A-Part2	6.20747
Tdurum_contig560_297	2A-Part2	6.20747
Kukri_rep_c68903_159	2B	0
RAC875_c63343_52	2B	0
Kukri_c38413_121	2B	0
BS00100117_51	2B	0
BS00032381_51	2B	0
Excalibur_c48404_59	2B	0
Excalibur_c73791_296	2B	0
RAC875_c59976_291	2B	0
Excalibur_c8919_345	2B	0
Kukri_c3501_1175	2B	0
Kukri_c1076_2719	2B	0
RAC875_c999_612	2B	0
BS00007384_51	2B	0
Excalibur_c12675_1789	2B	0
BS00098042_51	2B	0
BS00109546_51	2B	0
Excalibur_c33525_279	2B	0
Kukri_c94792_127	2B	0
wsnp_Ra_c14711_22960624	2B	0
BobWhite_c20158_834	2B	0
Tdurum_contig27848_179	2B	0
Excalibur_c2993_457	2B	0
Kukri_c17_1246	2B	0
RAC875_c12741_101	2B	0
IAAV5401	2B	0
Excalibur_c12675_1395	2B	0
CAP7_c4827_53	2B	0
IAAV1798	2B	0
Kukri_c60352_344	2B	0
CAP7_c4827_78	2B	0
Tdurum_contig10295_374	2B	0
BS00025106_51	2B	0
Excalibur_c12675_1147	2B	0
Ex_c66300_924	2B	0
GENE-1136_260	2B	0.470602
BobWhite_c928_311	2B	0.949086
RAC875_c21269_1225	2B	3.1087
Tdurum_contig52627_726	2B	3.34794
BobWhite_c7274_333	2B	3.58717
Excalibur_c910_946	2B	3.58717
Tdurum_contig10048_61	2B	3.58717
GENE-1056_55	2B	3.58717
Tdurum_contig10048_447	2B	3.58717
Ra_c12604_447	2B	3.58717
BobWhite_c24069_152	2B	3.82247
Tdurum_contig9071_215	2B	3.82247
wsnp_Ra_c17622_26522072	2B	4.29307
chr2B-777115735	2B	4.29307
Excalibur_c26527_82	2B	4.29307
Ku_c67680_195	2B	4.29307
BobWhite_c24069_257	2B	4.29307
wsnp_Ex_c34303_42642389	2B	4.29307
CAP7_c16_483	2B	4.29307
BS00054751_51	2B	132.183
RAC875_c35873_1828	2B	132.183
RAC875_c35873_1894	2B	132.183
RAC875_c63917_698	2B	132.183
BS00095525_51	2B	132.183
Tdurum_contig14482_1013	2B	149.935
Excalibur_rep_c109577_191	2B	150.578
RAC875_c22328_1356	2B	150.578
Kukri_rep_c71154_1562	2B	150.578
Excalibur_c4372_262	2B	150.578
Excalibur_c27142_67	2B	150.875
Kukri_c28077_282	2B	162.828
Kukri_c50943_853	2B	179.584
Kukri_c44368_180	2B	187.86
Tdurum_contig67254_504	2B	188.593
Kukri_c57014_168	2B	188.593
BobWhite_c13525_262	2B	188.593
Excalibur_c33221_681	2B	188.593
Excalibur_c32980_169	2B	190.036
BS00065471_51	2B	190.036
BS00065327_51	2B	190.036
Tdurum_contig14007_916	2B	190.747
Tdurum_contig28113_390	2B	190.747
wsnp_JD_c6872_7985864	2B	190.747
Jagger_c6844_121	2B	190.747
BS00022713_51	2B	190.747
Tdurum_contig82393_581	2B	190.747
BS00004224_51	2B	190.747
Tdurum_contig28113_579	2B	190.747
Excalibur_c14201_111	2B	190.747
Kukri_rep_c68903_708	2B	190.747
wsnp_Ex_c11827_18986376	2B	190.747
Kukri_rep_c68903_301	2B	190.747
Tdurum_contig82393_484	2B	190.747
Tdurum_contig56876_1078	2B	191.221
Tdurum_contig56876_449	2B	191.221
Tdurum_contig45468_674	2B	191.221
BS00022674_51	2B	191.221
Tdurum_contig56876_365	2B	191.221
tplb0040p24_838	2B	191.221
wsnp_Ra_c15621_24073604	2B	191.935
wsnp_CAP7_c1592_791887	2B	191.935
BS00102614_51	2B	191.935
Tdurum_contig48260_249	2B	191.935
wsnp_Ra_c3955_7262354	2B	191.935
wsnp_Ex_c29382_38422739	2B	192.172
BS00063365_51	2B	192.172
Tdurum_contig64795_432	2B	192.172
Tdurum_contig78534_314	2B	192.172
wsnp_Ex_c19772_28771627	2B	192.172
Tdurum_contig12660_192	2B	192.172
Excalibur_c5801_177	2B	192.172
wsnp_Ex_rep_c101581_86924089	2B	192.172
Tdurum_contig42046_597	2B	192.172
RAC875_c81984_707	2B	192.172
Tdurum_contig67613_465	2B	192.172
wsnp_Ex_c13353_21046550	2B	192.172
IAAV1401	2B	192.172
wsnp_Ra_c4660_8405634	2B	192.172
Tdurum_contig42046_1426	2B	192.172
Tdurum_contig12761_125	2B	192.172
Tdurum_contig12761_230	2B	192.172
Tdurum_contig54784_485	2B	192.172
BS00034535_51	2B	205.7
BobWhite_rep_c53204_309	2B	221.098
Tdurum_contig2945_75	2B	221.573
Tdurum_contig2945_83	2B	221.573
Tdurum_contig2945_155	2B	222.046
Tdurum_contig11730_153	2B	222.282
RAC875_c28185_91	2B	222.282
Tdurum_contig25490_434	2B	222.282
RAC875_rep_c70705_84	2B	222.518
Tdurum_contig26542_457	2B	222.518
Tdurum_contig26542_281	2B	222.518
RAC875_rep_c69892_151	2B	222.518
D_contig09015_259	2B	222.757
Tdurum_contig92604_368	2B	222.757
Excalibur_c84741_99	2B	222.757
Tdurum_contig19977_210	2B	238.866
BS00067201_51	2B	249.661
RAC875_c400_1363	2B	249.661
Tdurum_contig29123_351	2B	255.973
BobWhite_c25163_178	2B	276.128
Excalibur_c16798_281	2B	285.057
Tdurum_contig61293_131	2B	291.046
RAC875_c24914_423	2B	291.046
RAC875_c24914_462	2B	291.046
wsnp_Ex_c6099_10674508	2B	291.996
wsnp_Ex_c6099_10674406	2B	291.996
wsnp_Ra_c8489_14382125	2B	291.996
Kukri_c2565_1405	2B	291.996
RAC875_c22619_364	2B	291.996
Kukri_rep_c117487_285	2B	292.231
Kukri_rep_c107572_121	2B	292.466
RAC875_c54310_928	2B	292.7
Kukri_c12368_82	2B	292.7
Tdurum_contig45255_3473	2B	292.7
RAC875_c62278_69	2B	292.7
Kukri_rep_c69803_82	2B	292.7
RAC875_c22429_249	2B	292.7
Tdurum_contig5056_173	2B	292.7
Tdurum_contig45255_3491	2B	292.7
Tdurum_contig9716_1460	2B	293.406
Tdurum_contig9716_2337	2B	293.406
Tdurum_contig9716_553	2B	293.406
Tdurum_contig9716_229	2B	293.406
BobWhite_c31129_60	2B	293.644
BobWhite_c11739_325	2B	293.882
BobWhite_c10578_272	2B	293.882
Excalibur_c25234_143	2B	294.612
BS00075303_51	2B	333.695
BS00070051_51	2B	333.695
BS00044806_51	2B	342.252
Excalibur_c8093_82	2B	342.252
Tdurum_contig54649_915	2B	342.252
Tdurum_contig49144_321	2B	342.252
RAC875_rep_c69222_996	2B	342.252
Tdurum_contig51145_187	2B	342.252
Excalibur_c841_609	2B	342.252
Tdurum_contig51145_476	2B	342.252
Excalibur_c41959_546	2B	342.252
RAC875_c9543_99	2B	342.252
Kukri_c16758_443	2B	342.252
Tdurum_contig93602_268	2B	342.252
BS00043055_51	2B	342.252
wsnp_Ex_c18354_27181431	2B	342.252
Tdurum_contig12711_264	2B	342.252
BS00013534_51	2B	342.252
Excalibur_c22179_206	2B	342.252
wsnp_Ex_c18354_27181086	2B	342.252
Tdurum_contig93602_338	2B	342.252
Tdurum_contig54649_798	2B	342.252
Excalibur_c1787_1037	2B	342.488
Kukri_c22513_1780	2B	342.488
BS00086109_51	2B	342.488
Kukri_rep_c92967_369	2B	342.488
BS00085748_51	2B	342.488
Kukri_c12804_620	2B	342.488
BS00100466_51	2B	342.488
Excalibur_c34937_734	2B	348.845
RAC875_c38665_247	2B	349.08
BS00027693_51	2B	349.08
GENE-1230_189	2B	349.08
Kukri_rep_c117487_334	2B	349.08
BS00023068_51	2B	349.08
Excalibur_c10406_1949	2B	349.08
BS00065927_51	2B	349.08
Kukri_c3701_330	2B	349.08
Kukri_c3701_1980	2B	349.08
BS00099465_51	2B	349.08
BobWhite_c39433_450	2B	349.08
BobWhite_c12144_216	2B	349.08
BobWhite_c11397_231	2B	349.08
tplb0054d13_2445	2B	349.08
Excalibur_c3510_2372	3A	0
Tdurum_contig54800_615	3A	6.83233
BS00035364_51	3A	7.55702
RAC875_rep_c75557_177	3A	7.55702
BS00088755_51	3A	7.55702
BobWhite_c5337_225	3A	7.55702
BS00088756_51	3A	7.55702
IAAV5984	3A	7.55702
Tdurum_contig68305_597	3A	7.55702
Tdurum_contig62557_263	3A	7.55702
BS00081610_51	3A	9.95694
Ex_c66357_866	3A	10.1968
Tdurum_contig59585_576	3A	10.1968
BS00011231_51	3A	10.1968
wsnp_Ex_rep_c66357_64540369	3A	10.1968
Kukri_c12079_204	3A	10.1968
Tdurum_contig59585_183	3A	10.1968
Ra_c23771_496	3A	10.1968
wsnp_CAP11_rep_c4226_1995152	3A	10.1968
IAAV5370	3A	10.1968
wsnp_Ex_c27317_36522052	3A	10.1968
Tdurum_contig51339_447	3A	10.9128
Tdurum_contig11261_184	3A	11.6288
RAC875_c52805_182	3A	15.6853
BS00084158_51	3A	17.8346
Kukri_c63259_151	3A	17.8346
Tdurum_contig4598_259	3A	18.3097
Kukri_c8601_817	3A	18.3097
BobWhite_c801_862	3A	18.3097
Tdurum_contig4598_189	3A	18.3097
Tdurum_contig4598_502	3A	18.3097
Tdurum_contig4598_249	3A	18.3097
Excalibur_c18172_2851	3A	18.3097
Excalibur_c61191_77	3A	18.3097
Tdurum_contig11473_516	3A	18.3097
Tdurum_contig4598_638	3A	18.3097
Tdurum_contig8584_354	3A	18.3097
Tdurum_contig67196_285	3A	18.3097
Tdurum_contig44880_134	3A	18.3097
Tdurum_contig44880_314	3A	18.3097
Tdurum_contig44880_420	3A	18.3097
Tdurum_contig11473_847	3A	18.3097
Excalibur_rep_c109598_66	3A	31.6839
wsnp_Ex_c35861_43927741	3A	32.1545
wsnp_Ex_c35861_43926307	3A	32.1545
wsnp_Ex_rep_c69342_68276235	3A	32.1545
Tdurum_contig97800_262	3A	32.1545
Excalibur_c28180_367	3A	32.1545
Ex_c35861_1382	3A	32.1545
Kukri_c15102_505	3A	32.1545
RAC875_c14370_1319	3A	32.1545
wsnp_Ex_rep_c104327_89077792	3A	32.1545
wsnp_Ex_c18747_27625264	3A	32.1545
Excalibur_c18747_1292	3A	32.1545
RAC875_c947_383	3A	32.1545
wsnp_Ex_rep_c69919_68881108	3A	32.3909
RAC875_c62012_382	3A	32.3909
Tdurum_contig48522_635	3A	32.3909
Tdurum_contig48522_295	3A	32.3909
Tdurum_contig48522_227	3A	32.3909
Tdurum_contig29045_84	3A	32.3909
Tdurum_contig49022_293	3A	32.3909
CAP7_rep_c12940_130	3A	32.3909
Tdurum_contig42150_2422	3A	32.3909
Tdurum_contig42150_3348	3A	32.3909
Tdurum_contig42150_3198	3A	32.3909
Tdurum_contig42150_3417	3A	32.3909
Tdurum_contig42150_3440	3A	32.3909
IAAV969	3A	32.6268
Tdurum_contig61190_271	3A	32.6268
Tdurum_contig55560_972	3A	33.0985
BS00100626_51	3A	33.5691
IACX5909	3A	33.5691
GENE-1724_72	3A	33.5691
Tdurum_contig9912_451	3A	33.5691
BS00038663_51	3A	33.5691
BS00038664_51	3A	33.5691
Tdurum_contig13548_158	3A	33.5691
BS00022703_51	3A	33.5691
Tdurum_contig56373_348	3A	33.5691
BS00022989_51	3A	33.5691
Tdurum_contig56731_335	3A	33.5691
BS00022845_51	3A	33.8055
RFL_Contig5871_1650	3A	33.8055
BS00099678_51	3A	33.8055
BS00067748_51	3A	33.8055
IACX8519	3A	33.8055
GENE-1661_228	3A	33.8055
Excalibur_c60581_62	3A	34.2761
Tdurum_contig4742_140	3A	34.2761
BS00047668_51	3A	34.2761
Tdurum_contig47186_1897	3A	34.2761
Tdurum_contig47186_1848	3A	34.2761
Tdurum_contig34453_179	3A	34.2761
TA001383-0516	3A	34.2761
BS00048355_51	3A	34.2761
Tdurum_contig83333_238	3A	34.2761
RAC875_c53238_455	3A	34.2761
RAC875_c57977_121	3A	34.2761
Tdurum_contig13671_297	3A	34.2761
Tdurum_contig51341_630	3A	34.2761
Kukri_rep_c111139_338	3A	39.8997
Tdurum_contig11714_304	3A	44.154
Kukri_c37815_53	3A	44.9498
Kukri_c41296_172	3A	45.2158
IACX787	3A	45.2158
BS00065628_51	3A	45.2158
Tdurum_contig43475_155	3A	45.6886
wsnp_Ex_c1039_1990833	3A	45.6886
BS00064039_51	3A	46.3979
Tdurum_contig61819_115	3A	46.3979
Kukri_rep_c87640_135	3A	46.3979
IAAV902	3A	46.3979
wsnp_Ra_c34117_42876812	3A	46.6337
Ku_c70534_1215	3A	46.6337
BS00003971_51	3A	46.6337
wsnp_Ku_c23901_33846711	3A	46.6337
RAC875_c58159_521	3A	46.6337
wsnp_Ex_c28930_38008757	3A	46.6337
Excalibur_c33545_134	3A	46.6337
wsnp_Ex_rep_c69864_68824236	3A	46.6337
wsnp_Ex_rep_c66685_65003087	3A	46.6337
RAC875_s120038_124	3A	46.6337
wsnp_Ex_rep_c69864_68824319	3A	46.6337
Tdurum_contig98188_239	3A	46.6337
wsnp_Ku_c5378_9559013	3A	46.6337
wsnp_Ex_rep_c69864_68823765	3A	46.6337
Tdurum_contig9063_299	3A	69.7301
Tdurum_contig56960_109	3A	69.7301
BS00067215_51	3A	69.7301
BS00067216_51	3A	69.7301
Kukri_rep_c70575_722	3A	69.7301
RFL_Contig1170_1827	3A	70.2144
Tdurum_contig44029_158	3A	70.2144
Tdurum_contig44029_144	3A	70.2144
RAC875_rep_c109288_122	3A	70.2144
Tdurum_contig44029_621	3A	70.2144
BS00021981_51	3A	71.4195
Tdurum_contig83561_227	3A	71.4195
Kukri_c10511_94	3A	75.5053
RAC875_c64107_404	3A	80.0306
Tdurum_contig59358_392	3A	80.0306
BobWhite_c11997_246	3A	80.0306
Tdurum_contig12371_248	3A	80.0306
Tdurum_contig12371_132	3A	80.0306
Excalibur_c1806_1285	3A	80.0306
RAC875_c584_303	3A	80.0306
Tdurum_contig45380_92	3A	80.0306
Tdurum_contig29847_479	3A	80.0306
chr3A-47550993	3A	80.0306
chr3A-47824787	3A	80.0306
RAC875_rep_c109701_76	3A	80.0306
chr3A-41068049	3A	83.4011
chr3A-42797087	3A	83.4011
BS00067499_51	3A	83.4011
Excalibur_c34472_211	3A	83.6415
Tdurum_contig30718_383	3A	83.6415
Tdurum_contig60260_89	3A	83.6415
Kukri_c32377_399	3A	83.6415
Kukri_c32377_237	3A	83.6415
BS00048757_51	3A	84.1211
wsnp_Ex_c15674_24005648	3A	84.1211
Excalibur_c6852_799	3A	84.1211
BobWhite_c20673_447	3A	84.1211
Kukri_c80974_619	3A	84.1211
BobWhite_c29419_116	3A	84.1211
Excalibur_c25239_283	3A	84.1211
wsnp_Ex_c15674_24004810	3A	84.1211
wsnp_Ku_c4568_8243775	3A	84.1211
RAC875_c47976_291	3A	84.1211
BS00065956_51	3A	84.1211
RAC875_c37084_107	3A	84.1211
wsnp_Ex_c15674_24004513	3A	84.1211
Kukri_c4568_1708	3A	84.1211
Excalibur_c47078_512	3A	84.1211
wsnp_Ex_rep_c110375_92775402	3B	0
BS00068494_51	3B	0
Tdurum_contig63110_433	3B	0
Tdurum_contig49477_187	3B	0
Jagger_c5649_59	3B	0
Tdurum_contig48224_272	3B	0
TA002266-1244	3B	0
BS00005265_51	3B	0
CAP7_c3667_77	3B	0
Excalibur_c6325_949	3B	0
Tdurum_contig49477_548	3B	0
wsnp_RFL_Contig383_4163148	3B	0
RAC875_c775_1135	3B	0
Kukri_rep_c107421_115	3B	0
RAC875_rep_c116515_181	3B	0
BS00087278_51	3B	0
RAC875_c20275_1619	3B	0
Excalibur_c18060_449	3B	0.712637
Ku_c71049_1180	3B	1.90051
Excalibur_c5416_846	3B	1.90051
Excalibur_c5921_1315	3B	2.37334
Ku_c101932_436	3B	2.37334
Excalibur_c80041_400	3B	2.84394
BS00089166_51	3B	2.84394
BS00071454_51	3B	2.84394
wsnp_Ra_rep_c74606_72470419	3B	2.84394
IAAV2739	3B	2.84394
wsnp_Ex_c5074_9009245	3B	2.84394
Ex_c5074_1539	3B	2.84394
Kukri_rep_c108929_91	3B	2.84394
wsnp_Ku_rep_c73198_72796386	3B	2.84394
IAAV1382	3B	3.07979
Kukri_c21818_519	3B	3.78906
BS00011869_51	3B	3.78906
wsnp_Ku_c93664_84327484	3B	3.78906
wsnp_Ku_c21818_31604716	3B	3.78906
TA001464-0572	3B	4.26077
Excalibur_c11242_301	3B	4.26077
wsnp_Ku_c4078_7436510	3B	4.26077
Excalibur_c25891_1402	3B	9.4806
BS00099364_51	3B	13.9738
RAC875_c8081_435	3B	15.1532
BobWhite_c24718_225	3B	15.1532
RAC875_c10203_2620	3B	15.6238
Excalibur_c46052_695	3B	15.6238
Kukri_rep_c114738_144	3B	15.6238
BS00073825_51	3B	15.6238
Tdurum_contig9132_102	3B	15.6238
BS00030430_51	3B	15.6238
RFL_Contig5758_757	3B	15.6238
BobWhite_c609_414	3B	15.6238
RAC875_c2044_170	3B	15.6238
Excalibur_c14999_712	3B	15.6238
wsnp_JD_c1316_1891903	3B	15.6238
wsnp_BQ159467B_Ta_2_1	3B	15.6238
wsnp_BQ159467B_Ta_2_2	3B	15.6238
RAC875_c32792_231	3B	15.6238
BobWhite_c45623_215	3B	15.6238
RFL_Contig622_1601	3B	15.6238
wsnp_Ex_c2920_5385184	3B	15.6238
chr3B-9931797	3B	15.6238
Tdurum_contig31586_197	3B	16.3298
TA002241-1114	3B	16.3298
BS00037898_51	3B	16.3298
RAC875_c19030_112	3B	16.3298
BobWhite_c42781_98	3B	16.3298
Tdurum_contig75784_771	3B	16.3298
BS00074997_51	3B	16.3298
wsnp_Ex_c5457_9632050	3B	16.3298
IAAV4105	3B	16.3298
BobWhite_c1196_297	3B	16.3298
Tdurum_contig12941_1413	3B	16.3298
RAC875_rep_c82061_78	3B	16.3298
RAC875_c46237_294	3B	16.3298
wsnp_Ex_c5457_9631220	3B	16.3298
Kukri_rep_c70198_1436	3B	17.2733
RFL_Contig873_566	3B	17.2733
Excalibur_c16842_743	3B	17.2733
Excalibur_c33550_75	3B	17.2733
RFL_Contig1945_110	3B	17.2733
BS00043730_51	3B	17.2733
Excalibur_rep_c100805_157	3B	17.2733
Tdurum_contig54463_316	3B	17.2733
Excalibur_c77101_90	3B	17.2733
GENE-1966_110	3B	17.2733
wsnp_Ex_c3227_5948436	3B	17.2733
wsnp_Ra_c38981_46788555	3B	17.2733
IACX11401	3B	17.2733
wsnp_JD_c1816_2522844	3B	17.2733
BS00045330_51	3B	17.2733
BobWhite_c5968_868	3B	17.2733
BobWhite_c14606_452	3B	17.2733
BobWhite_c6740_481	3B	17.2733
RAC875_rep_c83245_239	3B	17.2733
BS00023645_51	3B	17.2733
Excalibur_c29625_222	3B	17.2733
Excalibur_c29625_243	3B	17.2733
Excalibur_rep_c111297_98	3B	17.2733
chr3B-473237547	3B	17.2733
chr3B-378720211	3B	18.6286
chr3B-9917209	3B	18.6286
chr3B-304968926	3B	18.6286
RAC875_rep_c96490_105	3B	18.8982
BS00075108_51	3B	25.2508
Excalibur_c21372_142	3B	25.2508
Kukri_c32046_493	3B	25.2508
wsnp_Ex_c44447_50496676	3B	25.4906
Kukri_c48750_1372	3B	25.4906
wsnp_Ku_c13069_20938717	3B	25.4906
Excalibur_c2492_1750	3B	25.4906
Excalibur_c52783_67	3B	25.4906
Excalibur_c36626_228	3B	25.4906
RAC875_c49822_111	3B	25.4906
RAC875_c35355_777	3B	25.4906
TA011763-0791	3B	27.9138
Excalibur_c8284_580	3B	31.1123
Kukri_c73725_218	3B	31.1123
RAC875_rep_c111648_86	3B	31.1123
chr3B-53471337	3B	31.1123
RAC875_rep_c110663_1499	3B	31.1123
Tdurum_contig97412_270	3B	31.6773
Kukri_c54561_272	3B	31.6773
Tdurum_contig60949_306	3B	31.6773
Tdurum_contig31379_183	3B	31.6773
Tdurum_contig31498_210	3B	31.6773
Ra_c21068_1260	3B	31.6773
Kukri_c27565_61	3B	31.9143
Tdurum_contig97412_402	3B	31.9143
Kukri_c17063_548	3B	31.9143
Tdurum_contig41261_243	3B	32.1529
Excalibur_c47078_1918	3B	32.1529
wsnp_Ex_c47078_52393295	3B	32.1529
Excalibur_c47078_1842	3B	32.1529
TA002541-0818	3B	35.4753
BS00021992_51	3B_part2	0
Tdurum_contig44221_1085	3B_part2	0
TA002877-1220	3B_part2	0
GENE-0361_416	3B_part2	0
Excalibur_c63044_314	3B_part2	0
BS00067355_51	3B_part2	0.239236
BS00064896_51	3B_part2	0.239236
RFL_Contig4186_852	3B_part2	0.239236
RFL_Contig4186_914	3B_part2	0.239236
Tdurum_contig47776_377	3B_part2	0.239236
BobWhite_c9424_243	3B_part2	4.76462
Kukri_rep_c111543_206	4A	0
Ku_c22706_1527	4A	0.476205
RAC875_c1377_428	4A	0.476205
BS00003776_51	4A	0.476205
wsnp_Ex_c4752_8482625	4A	0.476205
Ex_c883_2618	4A	0.476205
Kukri_c53787_620	4A	1.66975
BS00021752_51	4A	2.14938
Excalibur_c40618_182	4A	5.0372
BS00089283_51	4A	5.27759
wsnp_CAP8_c1013_646748	4A	9.60321
BS00077633_51	4A	17.3194
tplb0061l22_1491	4A	18.745
TA001195-0515	4A	19.6885
Kukri_c8815_531	4A	19.6885
Kukri_c8815_619	4A	19.6885
Kukri_rep_c79597_513	4A	19.6885
Excalibur_c39621_358	4A	19.6885
Kukri_c27901_685	4A	19.6885
BobWhite_c23619_138	4A	19.6885
Excalibur_c44026_470	4A	19.6885
RAC875_c31051_490	4A	19.6885
Tdurum_contig13140_69	4A	19.6885
Kukri_c6199_1183	4A	19.6885
wsnp_Ra_c10536_17322563	4A	19.6885
wsnp_Ku_rep_c76865_75281903	4A	19.6885
wsnp_Ku_c10434_17255840	4A	27.3859
IAAV3480	4A	59.8172
IAAV3132	4A	59.8172
Excalibur_c8658_335	4A	59.8172
Excalibur_c40202_114	4A	59.8172
Kukri_c19216_123	4A	59.8172
Excalibur_c4325_1440	4A	89.5568
Kukri_c96159_197	4A	89.5568
RAC875_rep_c119121_388	4A	98.6608
Kukri_c64134_1705	4A	117.244
Tdurum_contig12313_290	4A	119.616
Jagger_c723_326	4A	119.616
BS00032622_51	4A	119.616
Kukri_c45531_307	4A	119.616
BS00078953_51	4A	119.616
BS00022929_51	4A	119.616
Tdurum_contig7992_173	4A	119.616
Tdurum_contig7992_254	4A	119.85
Excalibur_rep_c103537_1054	4A	147.873
BS00110758_51	4A	148.11
Excalibur_c21395_1464	4A	152.864
Kukri_c1433_132	4A	152.864
RAC875_s119811_122	4A	152.864
RAC875_c37727_103	4A	152.864
Tdurum_contig8712_129	4A	152.864
Excalibur_c26971_1730	4A	153.339
Kukri_c4709_53	4A	153.339
Excalibur_c34115_1070	4A	154.051
RAC875_c90426_151	4A	154.287
Excalibur_c435_319	4A	155.248
RFL_Contig4368_748	4A	155.248
Kukri_c3866_196	4A	155.248
Tdurum_contig62744_393	4A	155.248
BS00063433_51	4A	155.248
wsnp_Ex_c7489_12810235	4A	155.248
Tdurum_contig99556_220	4A	155.248
Tdurum_contig31218_344	4A	155.248
Tdurum_contig31218_279	4A	155.248
Tdurum_contig31218_208	4A	155.248
RAC875_c14934_108	4A	155.248
Kukri_c22602_704	4A	155.248
Kukri_c22602_791	4A	155.248
Tdurum_contig9530_69	4A	155.248
Kukri_c22602_819	4A	155.248
Kukri_c22602_1076	4A	155.248
Tdurum_contig12802_331	4A	155.248
wsnp_Ku_c9746_16265584	4A	155.72
Excalibur_rep_c107933_80	4A	155.72
wsnp_Ex_c5072_9006666	4A	155.72
Tdurum_contig54776_1396	4A	155.72
Tdurum_contig63050_143	4A	155.72
BobWhite_c6791_588	4A	155.72
Kukri_rep_c104153_109	4A	155.72
Excalibur_c8976_968	4A	155.72
Tdurum_contig10158_216	4A	156.438
BS00084514_51	4A	156.674
Tdurum_contig46583_958	4A	156.909
Tdurum_contig80287_71	4A	156.909
Tdurum_contig71513_240	4A	156.909
Tdurum_contig46583_2364	4A	156.909
Tdurum_contig82236_117	4A	156.909
Tdurum_contig46583_1275	4A	156.909
Tdurum_contig71513_189	4A	157.146
Tdurum_contig71513_242	4A	157.146
Tdurum_contig46583_1457	4A	157.382
Tdurum_contig46583_2092	4A	157.382
Tdurum_contig46583_2146	4A	157.382
Tdurum_contig46583_2203	4A	157.382
CAP8_c710_140	4A	157.616
IAAV4112	4A	157.616
Tdurum_contig49559_2160	4A	157.616
BS00009674_51	4A	159.26
RAC875_rep_c107984_318	4A	160.92
CAP12_rep_c3980_87	4A	160.92
Tdurum_contig42642_554	4A	161.634
Kukri_c14015_855	4A	161.634
Tdurum_contig42642_656	4A	161.634
Excalibur_c13953_179	4A	161.634
Tdurum_contig42642_497	4A	161.634
Tdurum_contig42638_531	4A	161.634
Tdurum_contig42638_324	4A	161.634
Tdurum_contig52717_56	4A	161.634
Tdurum_contig52717_185	4A	161.634
Excalibur_c65272_438	4A	161.634
RAC875_c58134_239	4A	161.634
RAC875_c43902_71	4A	161.634
Tdurum_contig50576_959	4A	161.634
RAC875_rep_c107984_187	4A	169.5
Excalibur_c49297_159	4B	0
GENE-2566_317	4B	0.250629
wsnp_BE499546B_Ta_2_1	4B	0.250629
Tdurum_contig8322_2041	4B	0.250629
Tdurum_contig45927_677	4B	1.75862
Tdurum_contig45927_1211	4B	1.75862
Tdurum_contig42208_263	4B	1.75862
Tdurum_contig82603_67	4B	1.75862
Tdurum_contig95381_152	4B	1.75862
tplb0036a20_1295	4B	1.75862
Tdurum_contig5470_570	4B	1.75862
Excalibur_c27139_396	4B	1.75862
Tdurum_contig44860_1171	4B	1.75862
Tdurum_contig920_126	4B	2.00312
RFL_Contig5869_863	4B	2.24943
wsnp_Ku_c18734_28082266	4B	31.0012
Excalibur_rep_c106935_390	4B	31.7155
wsnp_Ra_c15715_24192817	4B	32.4282
BobWhite_c38340_243	4B	32.4282
Tdurum_contig98255_148	4B	32.4282
IAAV8654	4B	32.4282
TA004394-0527	4B	32.4282
BS00064935_51	4B	32.4282
Ra_c59822_1439	4B	32.4282
RAC875_c25710_297	4B	32.4282
Excalibur_c26226_458	4B	32.4282
wsnp_BE405519B_Ta_1_1	4B	32.4282
IACX69	4B	34.3159
Tdurum_contig5562_730	4B	34.3159
Tdurum_contig94032_1688	4B	34.3159
Tdurum_contig94032_1528	4B	34.3159
Tdurum_contig5562_441	4B	34.3159
RAC875_rep_c91551_80	4B	34.3159
Kukri_rep_c110025_90	4B	34.3159
Tdurum_contig52805_250	4B	34.3159
Tdurum_contig52805_183	4B	34.3159
Tdurum_contig52356_517	4B	34.3159
Excalibur_rep_c69304_402	4B	34.7909
RAC875_c18732_193	4B	34.7909
Tdurum_contig56402_57	4B	34.7909
Tdurum_contig26052_199	4B	34.7909
chr4B-132334116	4B	35.7503
GENE-2913_148	4B	35.9901
GENE-2913_588	4B	35.9901
Excalibur_c8845_1531	4B	35.9901
Tdurum_contig98478_494	4B	36.2282
BS00041219_51	5A	0
Kukri_rep_c107435_940	5A	0
BS00077990_51	5A	0
Ra_c24707_827	5A	0
BobWhite_c4137_141	5A	0
Excalibur_c9836_408	5A	0
BS00078654_51	5A	0
wsnp_Ex_c2718_5038582	5A	0
BS00097623_51	5A	0
BS00021660_51	5A	0
wsnp_Ex_c62351_62025689	5A	0
BS00046772_51	5A	0
BS00046773_51	5A	0
RFL_Contig3340_716	5A	0
RAC875_c15192_51	5A	0
Tdurum_contig10128_593	5A	0
Tdurum_contig10128_1532	5A	0
tplb0041f20_300	5A	0
tplb0056h22_2113	5A	0
BS00094396_51	5A	0
wsnp_Ra_c11420_18529863	5A	0
RAC875_c17427_270	5A	0
Excalibur_c15838_535	5A	0
GENE-3336_136	5A	0
Tdurum_contig55562_100	5A	1.67929
BobWhite_rep_c49176_485	5A	2.15892
wsnp_Ku_c16812_25759885	5A	2.15892
TA006001-0725	5A	2.15892
wsnp_Ex_rep_c110023_92574403	5A	2.15892
wsnp_Ra_c17541_26430903	5A	2.15892
Excalibur_c25331_1224	5A	2.15892
BS00064387_51	5A	2.15892
Ex_c13534_401	5A	2.15892
Ex_c1344_1859	5A	2.15892
Tdurum_contig81753_159	5A	2.15892
Excalibur_rep_c101324_1680	5A	2.15892
wsnp_JD_c8448_9444839	5A	2.15892
Ra_c52338_677	5A	2.15892
wsnp_Ex_c20611_29693561	5A	2.15892
Ra_c3065_1630	5A	2.15892
wsnp_Ku_c328_679106	5A	2.15892
RFL_Contig4653_1217	5A	2.15892
wsnp_Ex_c2922_5391083	5A	2.15892
IAAV5061	5A	2.15892
Kukri_c67888_348	5A	2.15892
Kukri_c40804_171	5A	2.15892
Ex_c5902_360	5A	2.15892
wsnp_Ra_c14112_22155312	5A	2.15892
Excalibur_c52354_399	5A	2.15892
wsnp_Ku_rep_c70261_69822367	5A	2.15892
BS00045284_51	5A	2.15892
IAAV4939	5A	2.15892
RAC875_rep_c80358_120	5A	2.15892
Tdurum_contig43093_1179	5A	2.15892
wsnp_Ex_c6117_10704945	5A	2.15892
RAC875_rep_c114924_726	5A	2.15892
Kukri_c92188_285	5A	2.15892
Ra_c14_581	5A	2.15892
wsnp_Ex_c130_259006	5A	2.15892
wsnp_Ex_c130_259533	5A	2.15892
wsnp_Ra_c10053_16636851	5A	2.15892
RAC875_c29957_355	5A	2.15892
wsnp_Ra_c2228_4310870	5A	2.15892
RAC875_c46489_499	5A	2.15892
BS00065269_51	5A	2.15892
Excalibur_c22926_514	5A	2.15892
wsnp_Ra_c18459_27525981	5A	2.15892
Excalibur_rep_c104838_222	5A	2.15892
BobWhite_c18287_327	5A	2.15892
wsnp_Ex_c130_258776	5A	2.15892
Ku_c4397_2156	5A	2.15892
tplb0029d14_410	5A	2.15892
wsnp_Ra_c6788_11804894	5A	2.15892
Excalibur_rep_c111965_658	5A	2.15892
Ex_c5902_905	5A	2.15892
Kukri_c19815_106	5A	2.15892
Ku_c4397_2120	5A	2.15892
Ku_c69633_1873	5A	2.15892
wsnp_Ex_rep_c104567_89248000	5A	2.15892
Ra_c28381_461	5A	2.15892
Ra_c322_1259	5A	2.15892
Kukri_rep_c116526_98	5A	2.62842
Tdurum_contig4761_609	5A	3.80788
Tdurum_contig32994_372	5A	3.80788
Tdurum_contig28142_316	5A	3.80788
Excalibur_c4912_106	5A	4.51381
Excalibur_c64265_224	5A	5.2214
BobWhite_rep_c49153_721	5A	5.2214
BobWhite_rep_c63777_325	5A	5.2214
Tdurum_contig12465_596	5A	5.2214
Tdurum_contig10398_2166	5A	5.2214
Tdurum_contig42128_10375	5A	5.2214
wsnp_RFL_Contig4307_5006558	5A	5.2214
Tdurum_contig70020_169	5A	8.06133
BS00066786_51	5A	8.06133
Tdurum_contig5481_369	5A	8.06133
Tdurum_contig5481_252	5A	8.06133
BS00046529_51	5A	8.06133
tplb0039m09_92	5A	14.0421
wsnp_JD_c1796_2496653	5A	14.0421
IAAV3512	5A	14.7564
BS00034704_51	5A	14.7564
RAC875_c7794_542	5A	14.9939
Kukri_c27691_226	5A	14.9939
BS00022003_51	5A	14.9939
RAC875_c4033_192	5A	14.9939
Tdurum_contig102312_245	5A	15.4701
BS00109052_51	5A	16.1879
Tdurum_contig4731_469	5A	16.1879
Tdurum_contig4731_1108	5A	16.1879
RAC875_c58966_471	5A	16.6664
IACX815	5A	16.6664
Tdurum_contig88305_380	5A	16.9039
BS00067453_51	5A	16.9039
Tdurum_contig81510_198	5A	17.1414
BS00034101_51	5A	17.1414
BS00089966_51	5A	17.1414
BS00089968_51	5A	17.1414
BS00089967_51	5A	17.1414
Excalibur_c39112_79	5A	17.3801
Ex_c6161_335	5A	17.6188
Tdurum_contig62767_426	5A	18.3314
Tdurum_contig50282_211	5A	18.8099
Tdurum_contig43413_1432	5A	18.8099
wsnp_Ex_c2474_4619730	5A	18.8099
wsnp_Ex_c16127_24561453	5A	18.8099
Tdurum_contig53501_505	5A	19.2884
Tdurum_contig71302_122	5A	19.2884
Tdurum_contig50282_279	5A	19.2884
wsnp_Ku_c28245_38183393	5A	19.2884
GENE-3101_854	5A	19.2884
Kukri_c27867_425	5A	30.0022
BobWhite_rep_c48815_805	5A	32.536
GENE-3528_61	5A	36.6058
Excalibur_c47321_138	5A	36.859
wsnp_Ex_c31017_39858962	5A	37.3654
Tdurum_contig49187_601	5A	37.3654
RAC875_c35993_308	5A	37.8438
Kukri_rep_c77459_316	5A	37.8438
BS00079200_51	5A	50.5825
IACX1979	5A	50.5825
tplb0060m15_257	5A	52.737
BS00010698_51	5A	52.737
wsnp_Ex_c19519_28487099	5A	52.737
Tdurum_contig17712_115	5A	52.737
Tdurum_contig17712_200	5A	52.737
IAAV1179	5A	52.737
CAP11_c1740_41	5A	52.737
wsnp_Ex_c7487_12808011	5A	52.737
wsnp_CAP11_c1740_947838	5A	52.737
wsnp_Ku_c3397_6300446	5A	52.737
Excalibur_c39303_144	5A	52.737
Tdurum_contig30558_109	5A	55.346
Jagger_c4318_79	5A	55.346
BS00072156_51	5A	55.346
BobWhite_rep_c63943_76	5A	63.6952
wsnp_Ku_c12211_19780409	5A	64.4288
RAC875_c13164_695	5A	64.4288
Tdurum_contig10601_289	5A	64.4288
Excalibur_rep_c106365_485	5A	65.4069
BS00022215_51	5A	65.8888
Tdurum_contig82190_124	5A	86.2061
Ku_c13370_656	5A	86.2061
Ex_c4208_839	5A	87.6629
BS00009369_51	5A	88.3893
BobWhite_c40643_370	5A	90.277
wsnp_Ex_c13942_21820758	5A	93.5681
IACX9023	5A	93.5681
RAC875_c30566_230	5A	93.5681
Tdurum_contig55097_601	5A	93.5681
Excalibur_rep_c103747_193	5A	93.5681
Ex_c24587_139	5A	93.5681
Tdurum_contig81424_367	5A	93.5681
IAAV3043	5A	93.5681
Tdurum_contig81143_961	5A	93.5681
RAC875_c13931_205	5A	93.5681
Tdurum_contig5381_282	5A	93.5681
Ra_c14657_919	5A	93.5681
Excalibur_c3743_1624	5A	93.5681
IACX10100	5A	93.5681
RAC875_c3838_1378	5A	93.5681
BS00006196_51	5A	93.5681
Ra_c7619_526	5A	93.5681
Ra_c14657_678	5A	93.5681
RAC875_c11404_610	5A	93.5681
RAC875_c5850_287	5A	93.5681
BS00011360_51	5A	93.5681
IAAV8669	5A	93.5681
Ra_c3838_861	5A	93.5681
JD_c889_708	5A	93.5681
Excalibur_rep_c111129_125	5A	93.5681
wsnp_Ex_c54193_57155632	5A	93.8074
wsnp_Ex_c54193_57155537	5A	93.8074
IAAV3365	5A	93.8074
Excalibur_c23354_306	5A	93.8074
wsnp_BF293620A_Ta_2_1	5A	93.8074
BS00075959_51	5A	93.8074
wsnp_AJ612027A_Ta_2_5	5A	93.8074
Kukri_c12384_430	5A	95.0153
wsnp_Ex_c621_1231298	5A	96.4511
wsnp_Ex_c621_1231444	5A	96.6887
Tdurum_contig50175_875	5A	97.8794
BS00041063_51	5A	97.8794
RFL_Contig316_572	5A	97.8794
Tdurum_contig47120_587	5A	97.8794
JD_c15758_288	5A	97.8794
Tdurum_contig69612_781	5A	97.8794
Tdurum_contig10843_745	5A	97.8794
wsnp_Ex_c8424_14192191	5A	97.8794
RFL_Contig3456_1958	5A	97.8794
Ku_c12469_983	5A	98.5886
Tdurum_contig29286_319	5A	98.5886
Excalibur_c49550_97	5A	98.8245
BS00073849_51	5A	99.768
Tdurum_contig81907_126	5A	100.005
Tdurum_contig54543_888	5A	100.242
Tdurum_contig54543_1242	5A	100.242
Tdurum_contig54543_173	5A	100.48
wsnp_BF484028B_Td_2_1	5A	101.439
Tdurum_contig31657_465	5A	105.616
RAC875_rep_c112818_307	5A	109.308
CAP7_c5006_150	5A	109.554
BobWhite_rep_c64315_180	5A	121.48
BobWhite_c17045_186	5A	139.478
BobWhite_c37652_272	5A	139.72
BS00055102_51	5A	146.191
RAC875_c24767_132	5A	146.191
wsnp_Ex_c12684_20157261	5A	146.191
BS00081951_51	5A	146.679
Ex_c2332_275	5A	146.679
BS00022838_51	5A	147.638
BobWhite_rep_c57286_122	5A	151.233
BobWhite_rep_c50013_65	5A	151.233
RFL_Contig3629_1465	5A	151.233
Tdurum_contig17262_105	5A	151.233
Tdurum_contig54689_646	5A	152.183
Tdurum_contig10414_428	5A	152.183
CAP7_c9530_138	5A	152.183
Tdurum_contig49767_723	5A	152.422
Tdurum_contig69148_185	5A	152.422
Ra_c11529_647	5A	152.422
wsnp_Ex_c3136_5798236	5A	152.422
RFL_Contig3192_1291	5B	0
BS00035899_51	5B	0
BS00063423_51	5B	0
RAC875_c103701_126	5B	0
Ku_c6193_821	5B	0
Tdurum_contig31131_198	5B	0
Kukri_c49151_139	5B	0.23981
wsnp_Ex_c6100_10676217	5B	0.23981
Kukri_c28117_583	5B	0.23981
Tdurum_contig48658_802	5B	0.23981
Tdurum_contig48658_1022	5B	0.23981
BS00089969_51	5B	0.475106
wsnp_BE497820B_Ta_2_3	5B	0.475106
Tdurum_contig11757_575	5B	0.475106
Tdurum_contig30065_537	5B	0.710957
RAC875_c378_310	5B	0.710957
Tdurum_contig53235_475	5B	0.710957
Kukri_c16197_1315	5B	0.710957
Tdurum_contig65246_303	5B	0.710957
Tdurum_contig30729_263	5B	0.9457
Tdurum_contig98095_134	5B	0.9457
Jagger_c505_141	5B	0.9457
RAC875_rep_c105322_99	5B	0.9457
wsnp_Ex_rep_c66651_64963120	5B	0.9457
wsnp_Ex_rep_c66651_64962429	5B	0.9457
wsnp_Ku_c20701_30355248	5B	0.9457
IACX6007	5B	0.9457
wsnp_Ku_c14332_22613741	5B	1.181
Tdurum_contig28408_340	5B	1.181
RFL_Contig3811_3709	5B	1.181
wsnp_Ku_c6464_11320381	5B	1.181
BS00108062_51	5B	2.13805
Tdurum_contig46366_913	5B	2.13805
RAC875_c29431_1849	5B	2.13805
Tdurum_contig10358_176	5B	2.37902
BS00002208_51	5B	2.37902
wsnp_BF201102B_Ta_2_1	5B	31.229
Tdurum_contig71099_245	5B	31.4638
Tdurum_contig9387_219	5B	32.1714
wsnp_BE499835B_Ta_2_5	5B	32.1714
Kukri_c2514_490	5B	32.8823
Kukri_c2514_583	5B	32.8823
Excalibur_c3948_1315	5B	32.8823
Tdurum_contig97240_915	5B	32.8823
Tdurum_contig97240_912	5B	32.8823
BS00015136_51	5B	33.3597
Kukri_c44654_98	5B	33.8463
RAC875_c51670_117	5B	35.0456
Excalibur_c30273_138	5B	35.0456
Kukri_c23694_370	5B	35.0456
RAC875_c22387_117	5B	35.7548
CAP12_c6289_70	5B	35.7548
Tdurum_contig92396_380	5B	36.7073
Tdurum_contig92396_469	5B	36.7073
BS00065543_51	5B	36.7073
BS00080746_51	5B	43.4464
Tdurum_contig53796_360	5B	43.9226
Tdurum_contig8695_379	5B	43.9226
Tdurum_contig9291_553	5B	43.9226
IAAV731	5B	43.9226
Tdurum_contig9291_744	5B	43.9226
Tdurum_contig9291_438	5B	43.9226
BobWhite_c26680_62	5B	45.355
Excalibur_c74858_243	5B	45.355
BS00003944_51	5B	45.355
wsnp_Ex_rep_c68504_67334656	5B	45.8301
wsnp_Ex_c33932_42333941	5B	45.8301
RFL_Contig1899_2863	5B	46.541
wsnp_Ku_rep_c103274_90057407	5B	46.541
RAC875_rep_c106241_304	5B	46.541
wsnp_Ex_c56629_58677561	5B	46.541
RAC875_c28831_558	5B	46.541
Excalibur_rep_c110121_63	5B	46.541
wsnp_Ex_c2459_4591587	5B	46.541
BS00083715_51	5B	47.9632
BS00022525_51	5B	48.2002
Tdurum_contig14130_245	5B	48.2002
Tdurum_contig14130_315	5B	48.2002
BS00010153_51	5B	53.193
Kukri_rep_c70770_1937	5B	53.193
Excalibur_c6967_1233	5B	53.193
Kukri_c65921_274	5B	53.193
RFL_Contig4979_965	5B	53.193
Kukri_c11607_154	5B	53.193
Excalibur_c6967_553	5B	53.193
Excalibur_c6967_1852	5B	53.193
RFL_Contig4979_865	5B	53.193
BS00067985_51	5B	53.193
Excalibur_c25026_175	5B	53.4283
chr5B-8353214	5B	53.4283
chr5B-8344077	5B	53.4283
wsnp_CAP11_rep_c4382_2067038	5B	53.4283
IACX5872	5B	53.4283
BS00003643_51	5B	53.4283
Kukri_c60115_164	5B	53.8978
Excalibur_rep_c106165_238	5B_part2	0
Excalibur_c100531_251	5B_part2	0
Tdurum_contig28353_1110	5B_part2	0
Tdurum_contig10669_1535	5B_part2	0
Tdurum_contig10669_1557	5B_part2	0
Tdurum_contig10669_1621	5B_part2	0
Tdurum_contig14490_593	5B_part2	0
Tdurum_contig47603_420	5B_part2	0
Tdurum_contig28353_1720	5B_part2	0
Tdurum_contig28353_1628	5B_part2	0
Tdurum_contig92419_429	5B_part2	4.50387
BS00048205_51	5B_part2	5.44961
IACX6070	5B_part2	6.15554
Kukri_c3973_101	5B_part2	6.15554
wsnp_Ex_c3019_5578488	5B_part2	6.15554
wsnp_Ex_c6571_11387527	5B_part2	6.15554
Tdurum_contig52688_476	5B_part2	6.15554
Ra_c9527_234	5B_part2	6.15554
Tdurum_contig47491_258	5B_part2	6.15554
BS00066039_51	5B_part2	6.15554
Tdurum_contig29967_456	5B_part2	6.15554
Tdurum_contig85945_281	5B_part2	6.39139
RFL_Contig3885_1183	5B_part2	6.39139
BS00037487_51	5B_part2	6.39139
BS00023067_51	5B_part2	6.39139
Tdurum_contig82077_336	5B_part2	6.39139
RFL_Contig1265_515	5B_part2	6.39139
BobWhite_rep_c60245_107	5B_part2	6.39139
Tdurum_contig62260_270	5B_part2	6.39139
wsnp_Ex_c12152_19429932	5B_part2	6.39139
Tdurum_contig14326_495	5B_part2	6.39139
wsnp_Ex_c12152_19431363	5B_part2	6.39139
Tdurum_contig14326_597	5B_part2	6.39139
Tdurum_contig70554_1006	5B_part2	7.10402
Tdurum_contig70554_1004	5B_part2	7.10402
Excalibur_c6279_381	5B_part2	8.52621
Excalibur_rep_c104627_106	5B_part2	8.52621
Tdurum_contig14404_319	5B_part2	8.52621
RFL_Contig3835_2474	5B_part2	8.52621
Tdurum_contig28272_126	5B_part2	8.52621
RFL_Contig3835_475	5B_part2	8.52621
Excalibur_rep_c112275_315	5B_part2	8.52621
RAC875_rep_c109097_771	5B_part2	8.52621
Kukri_c718_285	5B_part2	8.52621
Tdurum_contig28377_271	5B_part2	8.52621
BS00035963_51	5B_part2	8.99792
Tdurum_contig85339_162	5B_part2	9.70552
wsnp_BG607308B_Ta_2_1	5B_part2	9.70552
Tdurum_contig68741_839	5B_part2	9.70552
Kukri_c20813_85	5B_part2	9.70552
BobWhite_c22036_399	5B_part2	10.8934
CAP7_c1274_206	5B_part2	10.8934
wsnp_Ex_c32872_41456586	5B_part2	10.8934
Tdurum_contig57696_133	5B_part2	10.8934
Kukri_c10508_438	5B_part2	10.8934
Kukri_c25613_1347	5B_part2	10.8934
Kukri_c10508_253	5B_part2	10.8934
Kukri_c10508_755	5B_part2	10.8934
Tdurum_contig94033_487	5B_part2	10.8934
Tdurum_contig51422_127	5B_part2	10.8934
Tdurum_contig82473_67	5B_part2	10.8934
BS00065029_51	5B_part2	10.8934
Excalibur_c3350_265	5B_part2	10.8934
RAC875_c45114_564	5B_part2	10.8934
Tdurum_contig94933_837	5B_part2	10.8934
wsnp_Ex_c11070_17950604	5B_part2	10.8934
wsnp_JD_c6562_7716133	5B_part2	10.8934
RAC875_c10819_636	5B_part2	10.8934
tplb0058f13_242	5B_part2	10.8934
BS00037104_51	5B_part2	11.1281
Tdurum_contig25692_435	5B_part2	11.1281
Tdurum_contig11399_221	5B_part2	11.1281
BobWhite_c6017_1096	5B_part2	11.1281
BobWhite_c6017_1147	5B_part2	11.1281
BS00037103_51	5B_part2	11.1281
RAC875_rep_c91630_132	5B_part2	11.3651
wsnp_Ex_c53426_56666463	5B_part2	11.3651
wsnp_Ku_rep_c102339_89347150	5B_part2	11.3651
wsnp_Ex_c53426_56667282	5B_part2	11.3651
wsnp_Ex_c53426_56666788	5B_part2	11.3651
Kukri_c23743_112	5B_part2	11.3651
Tdurum_contig24416_284	5B_part2	11.3651
BobWhite_c4905_267	5B_part2	11.3651
RAC875_rep_c109634_90	5B_part2	11.3651
Excalibur_c12395_467	5B_part2	11.6015
Tdurum_contig81548_426	5B_part2	12.0743
Excalibur_c86388_413	5B_part3	0
Kukri_c637_583	5B_part3	0
Kukri_c55885_110	5B_part3	0
Kukri_c3734_400	5B_part3	0
Excalibur_c96435_216	5B_part3	0
Excalibur_c2207_1060	5B_part3	0
tplb0048o03_953	5B_part3	0
RAC875_c57840_107	5B_part3	0
wsnp_Ku_c16116_24914991	5B_part3	0
wsnp_Ex_c2207_4136036	5B_part3	0
wsnp_Ex_c2207_4135530	5B_part3	0
Kukri_c637_517	5B_part3	0
Kukri_c637_974	5B_part3	0
Kukri_c55885_139	5B_part3	0
Excalibur_c47234_1012	5B_part3	0
Kukri_c3734_438	5B_part3	0
Kukri_c21384_1758	5B_part3	0.235296
Excalibur_c71602_420	5B_part3	0.235296
Excalibur_c71602_591	5B_part3	0.470592
Tdurum_contig97817_304	5B_part3	5.90364
RAC875_rep_c69613_547	5B_part3	5.90364
Tdurum_contig54787_576	5B_part3	5.90364
Tdurum_contig54787_931	5B_part3	5.90364
Excalibur_c31364_298	5B_part3	5.90364
BobWhite_c31_2478	5B_part3	5.90364
BobWhite_c31_3667	5B_part3	5.90364
RAC875_rep_c106589_784	5B_part3	5.90364
Tdurum_contig92922_58	5B_part3	5.90364
Tdurum_contig28552_88	5B_part3	5.90364
TA001999-0444	5B_part3	10.9325
Kukri_rep_c111041_218	5B_part3	11.4064
Tdurum_contig28868_274	5B_part3	11.4064
BobWhite_c15406_510	5B_part3	11.4064
RAC875_c14732_461	5B_part3	11.4064
Tdurum_contig60165_722	5B_part3	11.4064
RAC875_rep_c109540_64	5B_part3	11.4064
BobWhite_s66049_223	5B_part3	11.4064
RAC875_rep_c106982_82	5B_part3	11.4064
Kukri_c18410_409	5B_part3	11.6412
Tdurum_contig60189_310	5B_part3	11.6412
RAC875_c35495_796	5B_part3	11.6412
CAP7_c8713_356	5B_part3	11.6412
Kukri_c18410_349	5B_part3	11.6412
Tdurum_contig60189_192	5B_part3	11.6412
BS00067074_51	5B_part3	11.6412
RFL_Contig2911_1312	5B_part3	11.6412
Excalibur_c6346_266	5B_part3	11.6412
Kukri_c18410_496	5B_part3	11.6412
Kukri_c18410_193	5B_part3	11.6412
Tdurum_contig60189_855	5B_part3	11.6412
RAC875_c1035_65	5B_part3	11.8781
Tdurum_contig59667_225	5B_part3	11.8781
CAP8_c2277_179	5B_part3	11.8781
RFL_Contig2911_406	5B_part3	11.8781
Kukri_rep_c108200_226	5B_part3	11.8781
wsnp_Ku_c8059_13763683	5B_part3	12.5993
Tdurum_contig97425_92	5B_part3	12.5993
Jagger_c5071_425	5B_part3	13.0969
Tdurum_contig5522_455	5B_part3	13.0969
Tdurum_contig76150_723	5B_part3	13.0969
Kukri_c88397_242	5B_part3	13.0969
RAC875_rep_c74271_414	5B_part3	13.0969
BS00068776_51	5B_part3	13.0969
BS00090411_51	5B_part3	13.3432
Jagger_c8121_167	5B_part3	13.8116
CAP11_c2765_78	5B_part3	13.8116
Kukri_c52425_198	5B_part3	13.8116
Excalibur_c2618_1412	5B_part3	13.8116
BS00031338_51	5B_part3	13.8116
RAC875_c20429_101	5B_part3	13.8116
RAC875_c20429_421	5B_part3	13.8116
Tdurum_contig59631_198	5B_part3	13.8116
Tdurum_contig59965_563	5B_part3	13.8116
Tdurum_contig59965_403	5B_part3	13.8116
Excalibur_c20606_871	5B_part3	13.8116
Tdurum_contig9751_987	5B_part3	13.8116
Tdurum_contig59631_111	5B_part3	13.8116
IAAV1981	5B_part3	13.8116
Tdurum_contig13965_1223	5B_part3	13.8116
BS00031339_51	5B_part3	13.8116
BS00097030_51	5B_part3	13.8116
RAC875_c3417_405	5B_part3	13.8116
RAC875_c65269_290	5B_part3	13.8116
Ex_c20606_800	5B_part3	13.8116
wsnp_Ex_c16045_24471413	5B_part3	13.8116
BobWhite_c7818_278	5B_part3	13.8116
Tdurum_contig84832_110	5B_part3	13.8116
Tdurum_contig13965_452	5B_part3	13.8116
BS00097029_51	5B_part3	13.8116
BS00081886_51	5B_part3	13.8116
BS00099729_51	5B_part3	14.0474
Excalibur_c146_170	5B_part3	14.2833
RFL_Contig2791_1541	5B_part3	14.9909
Excalibur_c34579_263	5B_part3	14.9909
RAC875_rep_c106941_128	5B_part3	14.9909
wsnp_RFL_Contig2791_2558632	5B_part3	14.9909
wsnp_Ra_c19242_28392064	5B_part3	14.9909
Tdurum_contig42526_1914	5B_part3	14.9909
RAC875_c20161_821	5B_part3	14.9909
RAC875_rep_c96433_140	5B_part3	14.9909
BobWhite_c8037_778	5B_part3	14.9909
wsnp_JD_c12221_12509932	5B_part3	14.9909
Tdurum_contig42526_73	5B_part3	14.9909
wsnp_Ex_c57209_59016692	5B_part3	14.9909
BobWhite_c8037_1135	5B_part3	14.9909
RAC875_rep_c70257_1346	5B_part3	14.9909
BobWhite_c6950_269	6A	0
Excalibur_c3432_98	6A	5.45634
RAC875_c7630_1383	6A	5.45634
GENE-4069_85	6A	5.45634
Tdurum_contig68269_258	6A	37.8808
Excalibur_rep_c115366_128	6A	54.6811
Ra_c29420_237	6A	54.6811
Tdurum_contig13680_134	6A	55.1953
Tdurum_contig83570_288	6A	55.1953
TA005759-0353	6A	55.1953
Tdurum_contig12033_275	6A	55.1953
Excalibur_rep_c68125_1097	6A	55.1953
wsnp_BE607043A_Td_2_1	6A	55.1953
GENE-3709_393	6A	55.1953
Tdurum_contig59351_490	6A	55.1953
Tdurum_contig32197_145	6A	55.1953
Tdurum_contig8896_296	6A	55.1953
Kukri_c14877_303	6A	55.1953
Tdurum_contig59351_418	6A	55.1953
Tdurum_contig29774_603	6A	55.1953
GENE-0659_105	6A	56.1344
Tdurum_contig10412_650	6A	66.6392
Excalibur_rep_c82397_137	6A	70.1662
wsnp_Ex_c12141_19415226	6A	70.1662
IAAV8577	6A	70.1662
wsnp_CAP7_c1839_908093	6A	70.1662
RAC875_c28637_1004	6A	70.1662
Tdurum_contig42084_811	6A	70.1662
BobWhite_c18017_209	6A	70.1662
RAC875_rep_c73850_589	6A	70.1662
BS00079942_51	6A	70.1662
RAC875_c33523_648	6A	70.1662
Tdurum_contig55124_310	6A	70.1662
RAC875_c49875_405	6A	70.1662
RAC875_c60695_112	6A	70.1662
Kukri_rep_c68344_627	6A	70.1662
wsnp_Ex_rep_c66433_64661643	6A	70.1662
BS00072286_51	6A	70.1662
Kukri_c36476_559	6A	70.1662
wsnp_CAP7_c1839_907899	6A	70.1662
Kukri_c22149_276	6A	70.1662
BobWhite_c11312_346	6A	70.1662
BobWhite_c23888_124	6A	70.1662
JD_c8888_741	6A	70.1662
RAC875_rep_c81239_73	6A	70.1662
Tdurum_contig16290_156	6A	70.1662
wsnp_Ex_c14192_22135363	6A	70.1662
[truncated: 944 more rows]

## Sheet: MQM results
FHB QTL								Footnotes
Chromosome	Environment	Interval	LOD	MU_A	MU_B	% PVE		Location abbreviations			Traits abbreviations			Parameters
5A	PLP2006-inc	8.06-14.9	3	5.9	6.8	6.4		PLP	Portage la Prairire		inc	FHB incidence		LOD	Logarithm of odds
	PLP2006-sev	17.4-19.2	4.2	2.2	2.8	12.7		MD	Morden		sev	FHB severity		MU_A	phenotypic mean of lines with DT696 allele
	PLP2006-ind	8.06-14.9	3.4	14	20	9.9		LB	Lethbridge		ind	FHB index		MU_B	phenotypic mean of lines with DT707 allele
	PLP2006-int	17.4-19.2	7.4	5.3	5.9	20.8		Reg	Regina		ht	Plant height (cm)		% PVE	% phenotypic variability explained
	PLP2007-sev	14.15.5	3.8	37.7	46.2	9.7		SC	Swift Current		mt	Relative maturity (1-6 scale)
	PLP2007-ind	17.2-18.8	4.03	38.1	26.6	10.1
	MD2015-inc	18.8-19.3	3.9	62	70	3.5		QTL marked in blue co-located with plant height and maturity QTL
	MD2015-sev	17.6-18.3	6.5	34.2	42.3	6.2
	MD2015-ind	17.6-18.3	6.8	23.3	31.3	5.7
	MD2016-sev	18.8-19.3	3.9	27.1	34.5	4.1
	MD2016-ind	18.3-18.8	4.3	45.4	56.4	4.6
	MD2017-inc	15-15.5	3.9	81.4	86.6	3.8
	MD2017-sev	14-14.8	7.4	45.2	56.2	7.8
	MD2017-ind	14.0-14.8	6.4	38.6	48.9	6.3
	LB2004-ht	8.06-14.9	3.5	9.6	8.9	12.6
	Reg2004-ht	5.2-8.06	5.1	4.9	4.5	14.5
	SC2005-ht	17.4-19.2	9.4	5.4	4.7	30
	Reg2006-ht	17.4-19.2	7	4.3	3.8	20
	SC2006-ht	3.8-5.2	4.8	86.3	83.6	16.5
	Reg2007-ht	14.15.5	5.2	89.1	86.1	14.8
	SC2007-ht	5.2-8.06	2.7	70.7	69.1	7.5
5A	PLP2006-inc	86.2-87.6	3.5	5.7	7	11.1
	PLP2006-sev	87.6-93.5	4	2.2	2.8	12.2
	PLP2006-ind	86.2-87.6	5.9	13	21	17
	PLP2006-int	86.2-87.6	5.5	5.3	5.8	14.9
	PLP2007-inc	93.5-95	3.4	96.8	99	12
	PLP2007-inc	87.6-93.5	8.7	35.2	48.9	24.6
	PLP2007-sev	87.6-93.5	8.7	35.2	48.9	24.6
	PLP2007-ind	87.6-93.5	9.2	35.4	49.3	25.7
	PLP2007-int	87.6-93.5	4.4	5.2	5.7	15.4
	MD2015-inc	93.6-93.8	11.65	59.01	72.9	10.9
	MD2015-sev	95-96.5	3.5	35.1	41	3.8
	MD2015-ind	95.0-96.70	6.7	23.3	31.3	5.6
	MD2016-sev	93.6-93.8	5.7	53.8	63.6	4.9
	MD2016-ind	93.6-93.8	4.3	44.7	55.2	4
	MD2017-inc	93.6-93.8	6.3	80.7	87.3	6.3
	MD2017-sev	93.6-93.8	5.9	47.9	57.7	6.2
	MD2017-ind	93.6-93.8	12	59	72.9	10.9
	SC2005-mt	87.6-93.5	3	4.1	3.8	9
	Reg2006-mt	93.5-95	4.3	5.2	4.7	10.8
	SC2006-mt	87.6-93.5	23.3	5	3.9	51.6
	Reg2007-mt	93.5-95	17.8	99.4	98	49.3
	SC2007-mt	93.5-95	16.8	5.3	4.1	44.1
	SC2015-mt	93.5-95	5.9	4.4	3.8	19.1
1B	MD2015-sev	26.9-27.2	3	35.5	40.9	2.7
	MD2015-ind	25.0-25.3	5.1	23.9	30.8	4.3
	MD2016-ind	25.0-25.3	3	15	20.5	2.9
2B	MD2015-ind	162.8-179.6	4.7	23.9	30.7	3.9
	MD2016-sev	187.9-188.6	3.5	54.9	62.5	3
7A	MD2015-sev	67.7-73.6	3.2	35.4	41	3
	MD2015-ind	77.0-78.9	3.1	24.7	30	2.6
	MD2016-sev	65.90-66.9	5.5	54	63.4	4.7
	MD2016-ind	60.3-61.9	4.4	45.7	56.8	4.7
	Reg2005-mt	63.11-73.61	4.9	4.3	3.7	15.6
	SC2005-mt	60.3-61.9	4	4.2	3.8	12.8
	Reg2006-mt	60.3-61.9	3	5.1	4.8	7.2
Plant height QTL
Chromosome	Environment	Interval	LOD	MU_A	MU_B	% PVE
6B	SC2005-ht	37.1-38.7	3	4.8	5.1	7.8
	Reg2006-ht	37.1-38.7	4.8	3.9	4.3	13.3
	Reg2007-ht	36.4-37.1	3.1	86.4	88.7	8.5
Maturity QTL
Chr	Env	Interval	LOD	MU_A	MU_B	% PVE
7A	SC2006-mt	46.9-47.6	4.1	4.6	4.3	6.1
	SC2007-mt	46.9-47.6	3.4	4.9	4.4	6.7

## Sheet: QTL interaction results
Interaction	Environment	pos1f	pos2f	lod.full	lod.fv1	lod.int	pos1a	pos2a	lod.add	lod.av1	Comments	Footnotes
5A:5A	PLP2006-inc	17.4	87.6	8.73	4.53	0.283	17.2	87.6	8.45	4.245	5A (14-18) is 5A1 FHB QTL and 5A (87.6-104) is 5A2 FHB QTL	Parameters
	PLP2006-ind	17.4	87.6	10.5	5.18	0.00116	17.4	87.6	10.5	5.18		pos1f	position 1 of full model
	PLP2006-int	17.3	87.6	11.8	5.61	0.0144	17.3	87.6	11.8	5.59		pos2f	position 2 of full model
	PLP2007-sev	14	100.4	12.6	4	0.148	14	100.4	12.4	3.86		lod.full	LOD (logarithm of odds) of full model
	PLP2007-ind	14	93.5	13	4.12	0.00489	14	93.5	13	4.12		lod.fv1	LOD score comparing the full model to the best single-QTL model
	MD2015-inc	36	94	17.89	3.6	0.1697	20	94	17.72	3.43		lod.int	LOD of interaction
	MD2015-sev	18	87	10.71	5.04	1.51109	18	126	9.2	3.53		pos1a	position 1 of additive model
	MD2015-ind	18	96	15.14	5.8	0.3161	18	96	14.82	5.48		pos2a	position 2 of additive model
	MD2016-sev	38	94	9.54	3.38	0.26914	34	128	9.28	3.11		lod.add	LOD of addtive model
	MD2016-ind	38	94	8.89	3.64	0.305	36	94	8.59	3.34		lod.av1	LOD score comparing the additive model to the best single-QTL model
	MD2017-sev	18	94	9.92	4.13	0.243	18	94	9.68	3.88
	MD2017-ind	18	94	11.15	4.64	0.347	18	94	10.81	4.29
1B:5A	MD2015-sev	28	18	9.75	4.08	0.40182	28	18	9.35	3.68	1B is a FHB QTL and 5A (18-20) is 5A1 FHB QTL and 5A (94-96) is 5A2 FHB QTL
	MD2016-sev	16	20	7.1	3.39	0.618	24	20	6.48	2.77
	MD2015-ind	28	96	12.72	3.38	0.1073	28	96	12.61	3.27
	MD2016-sev	16	94	8.38	2.21	0.06977	16	94	8.31	2.14
5A:7A	MD2015-sev	14	74	9.27	3.6	0.00785	14	74	9.26	3.59	7A is a FHB QTL, and 5A (14-22) is 5A1 FHB QTL and 5A (94) is 5A2 FHB QTL
	MD2016-inc	22	62	6.48	2.83	0.336	24	62	6.14	2.5
	MD2016-sev	94	50	11.01	4.84	0.04832	94	66	10.96	4.79
	MD2016-ind	94	50	10.34	5.09	0.224	94	50	10.11	4.87
	MD2017-sev	94	48	8.7	2.9	0.273	94	48	8.43	2.63
	MD2017-ind	94	48	9.66	3.14	0.285	94	48	9.38	2.86
1B:2B	MD2015-ind	26	178	7.8	3.83	0.7257	26	180	7.08	3.1	1B and 2B are FHB QTL.
	MD2016-sev	16	190	5.45	2.48	0.10331	16	190	5.35	2.37
