# Supplementary material for: High density genetic mapping of Fusarium head blight resistance QTL in tetraploid wheat
Source: PLoS One. 2018 Oct 11;13(10):e0204362. doi: 10.1371/journal.pone.0204362 (PMC6181299; doi:10.1371/journal.pone.0204362)
Supplement: S2 File — (XLSX) [file pone.0204362.s003.xlsx]

## Sheet: A0022& linkage map 
SNP	Chromosome	Distance (cM)			Map summary
BS00012321_51	1A	0			Linkage group	length (cM)	Marker-density (cM)
RFL_Contig2831_1012	1A	0			1A	224.7	0.5
Kukri_c3888_1478	1A	0			1B	160.8	0.3
GENE-3954_370	1A	0			2A	182.5	0.4
Excalibur_c44612_474	1A	0			2B	230	0.2
wsnp_Ra_c11211_18227610	1A	0			3A	208.2	0.4
BobWhite_c1361_1187	1A	0			3B	201.4	0.3
IAAV5306	1A	0			4A	190.6	0.3
RAC875_c42700_264	1A	0			4B	134.7	0.2
RAC875_c95364_59	1A	0			5A	208.5	0.4
BS00090003_51	1A	0			5B	208.8	0.2
GENE-0014_262	1A	0			6A	188.5	0.2
GENE-0014_317	1A	0			6B	185.8	0.2
tplb0028p02_562	1A	0			7A	158.8	0.3
Tdurum_contig75952_351	1A	0			7A_part2	17.4	0.2
wsnp_Ex_c10657_17376448	1A	0			7B	262.2	0.4
BS00023176_51	1A	0			Total no. linkage groups	Total length	Average marker-density (cM)
BS00000713_51	1A	0.961657			15	2762.9	0.3
BS00009423_51	1A	0.961657
wsnp_Ku_c1818_3557408	1A	0.961657
Kukri_c1818_2380	1A	0.961657
tplb0025b13_2372	1A	0.961657
tplb0025b13_2879	1A	0.961657
Kukri_c7192_1128	1A	0.961657
RFL_Contig3481_1669	1A	0.961657
Excalibur_c58555_110	1A	0.961657
Excalibur_c15165_367	1A	0.961657
BobWhite_c4246_367	1A	0.961657
BS00014831_51	1A	3.96526
Jagger_c1888_277	1A	5.96633
BS00108243_51	1A	5.96633
Tdurum_contig11679_319	1A	6.96647
BS00080187_51	1A	8.96753
RAC875_rep_c116934_270	1A	8.96753
Kukri_c54157_348	1A	8.96753
BobWhite_rep_c52088_322	1A	8.96753
Kukri_c54157_315	1A	8.96753
Excalibur_c17152_454	1A	8.96753
Kukri_s105761_144	1A	8.96753
Kukri_c32052_171	1A	8.96753
Tdurum_contig46413_680	1A	8.96753
RAC875_c57939_78	1A	8.96753
CAP11_c2581_302	1A	8.96753
Tdurum_contig43943_56	1A	8.96753
Excalibur_c9196_313	1A	8.96753
RAC875_c75971_295	1A	9.94805
Kukri_c5715_141	1A	9.94805
BS00083340_51	1A	9.94805
RAC875_c22821_542	1A	9.94805
RAC875_c34888_65	1A	9.94805
BobWhite_c18592_327	1A	9.94805
BS00022701_51	1A	9.94805
BobWhite_c6558_234	1A	9.94805
Tdurum_contig42479_2158	1A	9.94805
RAC875_c97040_104	1A	9.94805
RAC875_c57939_175	1A	10.9583
wsnp_Ex_c7252_12452995	1A	10.9583
Kukri_rep_c113971_162	1A	11.9685
Tdurum_contig42479_3110	1A	11.9685
wsnp_Ex_c1137_2183772	1A	11.9685
RAC875_c20875_753	1A	11.9685
BobWhite_c48447_529	1A	11.9685
RAC875_c50463_808	1A	11.9685
RAC875_c13855_882	1A	14.8564
BobWhite_c1265_247	1A	14.8564
CAP7_c1645_359	1A	14.8564
RFL_Contig1118_1073	1A	14.8564
RFL_Contig1118_65	1A	14.8564
RFL_Contig1675_153	1A	14.8564
RAC875_c85031_525	1A	14.8564
BS00110358_51	1A	14.8564
Excalibur_c20777_315	1A	14.8564
Tdurum_contig75476_721	1A	14.8564
Tdurum_contig75476_167	1A	14.8564
IAAV3809	1A	14.8564
IACX6155	1A	19.9371
BobWhite_c18861_292	1A	22.4709
GENE-0249_161	1A	22.4709
Kukri_rep_c72397_600	1A	22.4709
RAC875_c2654_1817	1A	22.4709
Kukri_c24144_1568	1A	22.4709
RAC875_c37934_285	1A	22.4709
BS00004033_51	1A	22.4709
BS00065419_51	1A	22.4709
Excalibur_c22642_90	1A	22.4709
RAC875_c13012_1598	1A	22.4709
Ex_c3941_906	1A	22.4709
GENE-0249_122	1A	22.4709
D_contig94337_140	1A	22.4709
BS00064608_51	1A	26.3622
wsnp_Ex_c10783_17555091	1A	26.3622
Kukri_c16098_95	1A	26.3622
CAP7_c4833_141	1A	26.3622
Kukri_c7436_2259	1A	26.3622
wsnp_Ex_c5323_9408829	1A	26.3622
Kukri_c13593_203	1A	26.3622
BobWhite_c48591_394	1A	26.3622
Kukri_c13136_1363	1A	26.3622
Excalibur_c7026_2635	1A	26.3622
BobWhite_c4328_1345	1A	26.3622
BobWhite_c4384_262	1A	27.3427
BS00084022_51	1A	32.3095
Excalibur_c14806_1091	1A	34.2907
Tdurum_contig29280_216	1A	36.272
Tdurum_contig56382_747	1A	37.2622
RAC875_c89908_105	1A	37.2622
Excalibur_c7237_1208	1A	38.2524
IAAV5652	1A	38.2524
RFL_Contig5090_1510	1A	38.2524
Excalibur_c75270_566	1A	38.2524
BS00022885_51	1A	41.2262
Ku_c11769_252	1A	41.2262
Tdurum_contig43646_147	1A	41.2262
IACX5982	1A	41.2262
BobWhite_c4646_119	1A	41.2262
wsnp_Ex_c12117_19381493	1A	41.2262
wsnp_Ex_c12117_19381492	1A	41.2262
Ra_c56967_900	1A	41.2262
RAC875_c42365_61	1A	41.2262
RAC875_c17283_453	1A	44.2298
RAC875_c10659_1539	1A	44.2298
wsnp_Ex_c2181_4089788	1A	44.2298
Kukri_c25500_879	1A	46.701
Ku_c2898_1247	1A	46.701
Excalibur_c5713_895	1A	112.839
Excalibur_c1255_293	1A	112.839
BS00067741_51	1A	112.839
Kukri_c43479_207	1A	114.763
Kukri_c22011_1447	1A	114.763
RAC875_c43389_105	1A	114.763
BS00096930_51	1A	114.763
RAC875_c85550_52	1A	114.763
RFL_Contig858_2219	1A	114.763
CAP11_c1115_150	1A	114.763
RFL_Contig4538_484	1A	114.763
BS00032855_51	1A	114.763
Excalibur_rep_c71271_247	1A	114.763
wsnp_Ex_c2918_5381441	1A	114.763
Tdurum_contig47006_1105	1A	114.763
BobWhite_c17416_426	1A	118.617
IAAV8446	1A	119.579
GENE-0543_1074	1A	119.579
Excalibur_c46365_442	1A	119.579
BobWhite_c1027_1127	1A	119.579
Excalibur_c27376_74	1A	119.579
IAAV2162	1A	119.579
BS00070695_51	1A	119.579
BS00075271_51	1A	119.579
BS00070991_51	1A	120.54
RAC875_c62550_470	1A	120.54
BS00065170_51	1A	120.54
Kukri_c19837_432	1A	120.54
RAC875_c1295_1603	1A	120.54
Excalibur_c85499_232	1A	120.54
RAC875_rep_c118984_119	1A	120.54
Tdurum_contig29886_139	1A	120.54
wsnp_Ex_c11939_19147514	1A	120.54
BS00073763_51	1A	120.54
Tdurum_contig70803_475	1A	120.54
IACX882	1A	120.54
BS00021990_51	1A	120.54
BS00084995_51	1A	120.54
wsnp_Ex_c271_521429	1A	128.294
BobWhite_c6820_199	1A	128.294
IAAV5567	1A	129.577
RAC875_c9386_358	1A	129.577
GENE-3098_53	1A	130.876
BobWhite_c44164_402	1A	130.876
BobWhite_c37358_208	1A	130.876
wsnp_JD_c29939_23694256	1A	130.876
Tdurum_contig85466_170	1A	130.876
CAP12_c8163_118	1A	134.68
BobWhite_c39092_629	1A	152.009
wsnp_BF474340A_Ta_2_1	1A	152.009
TA002362-0785	1A	152.009
BobWhite_c5242_400	1A	152.009
Excalibur_c1453_1310	1A	152.009
RAC875_c7563_273	1A	152.009
Tdurum_contig11106_264	1A	152.009
Excalibur_c22845_180	1A	153.971
Kukri_c18109_331	1A	153.971
Kukri_c47131_569	1A	153.971
tplb0031l06_747	1A	153.971
Excalibur_rep_c110054_341	1A	153.971
wsnp_JD_c20553_18260731	1A	153.971
BobWhite_c20553_568	1A	153.971
JD_c20553_448	1A	153.971
Kukri_c14635_73	1A	157.939
BobWhite_c26121_373	1A	162.906
BS00034899_51	1A	164.887
BS00021376_51	1A	164.887
wsnp_BE403322A_Ta_1_1	1A	164.887
Tdurum_contig56538_337	1A	164.887
Tdurum_contig34826_234	1A	164.887
RAC875_c16136_129	1A	164.887
wsnp_BE494527A_Ta_2_1	1A	164.887
Tdurum_contig5711_320	1A	164.887
Ra_c29200_300	1A	165.868
Tdurum_contig15967_90	1A	165.868
BS00023203_51	1A	165.868
wsnp_BE444359A_Ta_2_1	1A	165.868
Tdurum_contig20183_507	1A	166.849
BS00070580_51	1A	166.849
RAC875_c32379_216	1A	169.793
RFL_Contig5334_831	1A	169.793
wsnp_Ex_c28900_37982485	1A	169.793
RAC875_c12348_720	1A	169.793
RAC875_rep_c105766_652	1A	169.793
TA001600-1603	1A	170.774
RAC875_rep_c72890_63	1A	170.774
wsnp_JD_c3973_5044238	1A	171.873
Excalibur_c22768_963	1A	171.873
wsnp_Ex_c33452_41938159	1A	171.873
IACX5994	1A	173.049
Excalibur_c47013_1503	1A	173.049
BS00110627_51	1A	174.226
Ex_c4060_510	1A	174.226
BS00107306_51	1A	180.207
RAC875_rep_c102893_780	1A	180.207
RAC875_c100059_123	1A	181.412
BS00012042_51	1A	181.412
wsnp_Ex_c6563_11378632	1A	181.412
BobWhite_c26122_129	1A	181.412
BobWhite_c28971_184	1A	181.412
wsnp_Ku_c33917_43336069	1A	181.412
IAAV8743	1A	182.412
Kukri_c84024_375	1A	189.388
Kukri_c56494_585	1A	190.359
IAAV2694	1A	190.359
BobWhite_c104_89	1A	190.359
Kukri_c18017_1696	1A	190.359
Excalibur_c5033_587	1A	190.359
Kukri_c44509_515	1A	190.359
IAAV1142	1A	190.359
RAC875_c45115_509	1A	190.359
RAC875_c12993_127	1A	190.359
RAC875_c12993_201	1A	190.359
Excalibur_c65755_51	1A	190.359
Excalibur_c1845_4911	1A	190.359
Excalibur_c52725_585	1A	190.359
BobWhite_c11946_277	1A	190.359
BS00022788_51	1A	190.359
TA002402-1350	1A	190.359
BS00088136_51	1A	190.359
BobWhite_c14587_51	1A	191.33
Excalibur_c14911_546	1A	193.272
Ku_c1313_1673	1A	193.272
Kukri_c1313_1158	1A	194.507
BS00065325_51	1A	194.507
Kukri_c3827_337	1A	194.507
TA004265-0757	1A	194.507
tplb0045g22_418	1A	194.507
RAC875_c37545_289	1A	194.507
BS00067652_51	1A	194.507
wsnp_Ra_c9209_15425473	1A	194.507
Ra_c1311_1360	1A	194.507
Ku_c7975_644	1A	194.507
Kukri_c29039_315	1A	194.507
BS00067742_51	1A	194.507
Kukri_c29121_226	1A	194.507
BS00065601_51	1A	194.507
Kukri_c43410_348	1A	194.507
Excalibur_c65437_104	1A	194.507
Kukri_c53935_265	1A	194.507
RAC875_c27417_150	1A	194.507
Kukri_rep_c105589_73	1A	194.507
Kukri_c12758_617	1A	194.507
CAP7_c1083_283	1A	194.507
wsnp_Ku_c10292_17066821	1A	194.507
Excalibur_c3475_903	1A	194.507
wsnp_Ex_c3475_6362087	1A	194.507
TA001450-1081	1A	194.507
BS00065324_51	1A	195.789
RAC875_c67999_295	1A	195.789
RFL_Contig3919_1348	1A	197.072
Kukri_c30322_414	1A	198.354
IACX3047	1A	199.636
IAAV5535	1A	199.636
Ex_c105443_895	1A	199.636
Excalibur_rep_c104902_106	1A	199.636
Excalibur_c34697_831	1A	199.636
BobWhite_c12568_900	1A	199.636
RAC875_c23081_141	1A	199.636
BS00021714_51	1A	199.636
Kukri_c21467_571	1A	199.636
Kukri_c26093_861	1A	200.607
BobWhite_c18881_338	1A	200.607
RAC875_c16080_777	1A	200.607
IAAV5406	1A	200.607
BobWhite_rep_c63278_349	1A	200.607
Kukri_rep_c69946_1228	1A	200.607
BobWhite_c5356_1272	1A	200.607
wsnp_Ra_c37745_45806931	1A	200.607
wsnp_Ex_c5192_9203682	1A	200.607
RAC875_c31276_1128	1A	200.607
RAC875_c43643_176	1A	200.607
wsnp_Ku_c21356_31093507	1A	200.607
RFL_Contig3203_1971	1A	200.607
BobWhite_rep_c63819_182	1A	200.607
IACX4386	1A	200.607
Kukri_c10065_415	1A	200.607
BS00002216_51	1A	200.607
Tdurum_contig31304_527	1A	200.607
BS00021889_51	1A	200.607
RAC875_c53185_802	1A	200.607
Kukri_c27785_400	1A	200.607
BS00065676_51	1A	202.569
IAAV9050	1A	202.569
Kukri_c3582_87	1A	202.569
RAC875_c10835_144	1A	202.569
Ex_c28144_1843	1A	202.569
RAC875_c23442_221	1A	202.569
Excalibur_c59894_97	1A	202.569
TA003238-0490	1A	202.569
JD_c17158_393	1A	202.569
GENE-0505_148	1A	202.569
Ku_c23960_333	1A	202.569
Ex_c14361_506	1A	202.569
RFL_Contig345_777	1A	202.569
Ex_c12584_2014	1A	202.569
RAC875_c6664_63	1A	202.569
Tdurum_contig50221_210	1A	203.55
Ra_c54249_1031	1A	203.55
BS00016933_51	1A	203.55
BS00068358_51	1A	203.55
wsnp_Ex_rep_c66562_64849366	1A	203.55
wsnp_Ex_c3986_7217641	1A	203.55
RAC875_c12808_182	1A	203.55
GENE-0235_245	1A	203.55
wsnp_Ex_c25628_34888439	1A	203.55
wsnp_Ex_c25628_34888253	1A	203.55
RAC875_c24560_604	1A	203.55
Excalibur_c3565_2673	1A	203.55
wsnp_Ex_c3565_6520901	1A	203.55
Excalibur_c44697_74	1A	203.55
BS00110766_51	1A	203.55
wsnp_Ex_c10100_16600633	1A	203.55
TA016013-1040	1A	203.55
wsnp_Ku_c4413_8008008	1A	203.55
wsnp_Ra_c24776_34331660	1A	203.55
IAAV7929	1A	203.55
Excalibur_rep_c107144_405	1A	203.55
BS00077199_51	1A	203.55
IACX293	1A	203.55
RAC875_c10400_791	1A	203.55
TA001772-0625	1A	203.55
IACX4168	1A	203.55
Tdurum_contig62552_256	1A	203.55
GENE-0053_224	1A	203.55
wsnp_Ex_rep_c103087_88124573	1A	203.55
wsnp_Ex_rep_c103087_88123733	1A	203.55
RAC875_c39125_365	1A	204.511
Ex_c25689_1603	1A	206.435
GENE-0112_64	1A	206.435
RFL_Contig3715_263	1A	206.435
IACX592	1A	206.435
Tdurum_contig81875_184	1A	206.435
Tdurum_contig81875_148	1A	206.435
Kukri_c8332_120	1A	206.435
RAC875_c195_499	1A	206.435
Kukri_rep_c73393_848	1A	206.435
Kukri_c8397_524	1A	206.435
RAC875_c9833_297	1A	206.435
Excalibur_c16292_1338	1A	206.435
RAC875_c31168_238	1A	206.435
CAP8_c4897_397	1A	206.435
CAP7_c3269_236	1A	206.435
CAP11_c6014_160	1A	206.435
Kukri_c47825_138	1A	206.435
Tdurum_contig10996_2485	1A	206.435
BobWhite_c1488_504	1A	206.435
RAC875_c8515_653	1A	206.435
BS00011835_51	1A	207.406
wsnp_Ex_c44049_50205457	1A	208.387
Tdurum_contig30751_333	1A	208.387
BS00102492_51	1A	208.387
GENE-2323_270	1A	208.387
RAC875_rep_c105092_114	1A	208.387
BS00037255_51	1A	208.387
wsnp_Ex_c5634_9907829	1A	208.387
BS00064679_51	1A	208.387
BS00085851_51	1A	208.387
Tdurum_contig81558_113	1A	208.387
BS00064548_51	1A	208.387
Excalibur_c37474_179	1A	208.387
wsnp_Ex_c15188_23387523	1A	208.387
Excalibur_s107771_77	1A	209.349
Excalibur_c15060_507	1A	209.349
BS00062969_51	1A	209.349
BS00021730_51	1A	209.349
Kukri_c31093_387	1A	209.349
BS00022207_51	1A	209.349
IAAV3846	1A	209.349
BS00077504_51	1A	209.349
BS00066549_51	1A	209.349
wsnp_Ex_c3142_5808713	1A	209.349
Excalibur_c62832_446	1A	209.349
Ra_c11042_1500	1A	209.349
Ex_c14515_220	1A	209.349
Ex_c759_2378	1A	209.349
wsnp_Ex_rep_c66382_64577768	1A	209.349
Excalibur_c6255_1119	1A	209.349
BobWhite_c22256_79	1A	209.349
wsnp_Ex_c28165_37310070	1A	209.349
GENE-0163_949	1A	209.349
Ex_c801_555	1A	209.349
wsnp_Ex_c26098_35349905	1A	209.349
wsnp_RFL_Contig2185_1520256	1A	209.349
Kukri_c48434_88	1A	209.349
BobWhite_c34661_208	1A	209.349
BS00062729_51	1A	209.349
Kukri_c4099_321	1A	209.349
Ra_c5696_1556	1A	209.349
IAAV1463	1A	209.349
Kukri_c24897_140	1A	209.349
IAAV3306	1A	209.349
Ra_c4140_287	1A	209.349
Ex_c60135_528	1A	209.349
wsnp_Ex_c12101_19360213	1A	209.349
Tdurum_contig13085_262	1A	209.349
RAC875_c19348_713	1A	209.349
wsnp_Ex_c48375_53299028	1A	209.349
IAAV5756	1A	211.273
BobWhite_c27577_234	1A	211.273
wsnp_Ex_c24686_33942264	1A	211.273
RAC875_c37183_331	1A	211.273
Excalibur_c2181_927	1A	213.425
wsnp_Ex_c13724_21535046	1A	213.425
wsnp_Ex_c39661_46902689	1A	213.425
Kukri_c50414_251	1A	213.425
BobWhite_c40914_538	1A	213.425
BS00048887_51	1A	213.425
BS00084428_51	1A	213.425
wsnp_Ra_c6474_11298812	1A	213.425
wsnp_Ra_c6474_11298858	1A	213.425
Excalibur_rep_c112996_167	1A	213.425
GENE-0040_121	1A	213.425
BS00021895_51	1A	214.386
BS00009866_51	1A	214.386
Kukri_c27717_316	1A	214.386
wsnp_Ra_c41581_48764320	1A	214.386
RFL_Contig5450_993	1A	214.386
Tdurum_contig54929_517	1A	215.348
wsnp_Ex_c5634_9906981	1A	215.348
RAC875_rep_c111214_304	1A	215.348
Ra_c272_1632	1A	215.348
wsnp_Ku_c17726_26872129	1A	215.348
wsnp_Ex_c44049_50205614	1A	215.348
Kukri_c25839_487	1A	215.348
Excalibur_c15098_591	1A	215.348
BS00064357_51	1A	215.348
Excalibur_rep_c110450_286	1A	216.309
BS00090408_51	1A	216.309
RAC875_c18539_1159	1A	216.309
BS00066336_51	1A	216.309
RAC875_c15998_53	1A	216.309
Excalibur_c102582_360	1A	216.309
Ku_c6979_182	1A	216.309
RAC875_c6338_1887	1A	216.309
TA003542-0511	1A	216.309
RAC875_c10506_434	1A	216.309
Ex_c12763_662	1A	216.309
RAC875_rep_c71967_282	1A	216.309
Kukri_rep_c106359_124	1A	216.309
wsnp_Ex_c8885_14842394	1A	216.309
wsnp_Ra_c18045_27024765	1A	216.309
GENE-0126_140	1A	216.309
Kukri_c43730_841	1A	216.309
wsnp_Ex_c21592_30743513	1A	216.309
RFL_Contig5001_1099	1A	216.309
RAC875_c55052_604	1A	216.309
CAP12_c6266_339	1A	216.309
CAP12_c6266_298	1A	216.309
CAP12_c6266_187	1A	216.309
RAC875_c68797_400	1A	216.309
Excalibur_rep_c86757_244	1A	216.309
Excalibur_c17872_137	1A	216.309
CAP8_c2843_226	1A	216.309
Kukri_rep_c103147_745	1A	216.309
IACX2325	1A	216.309
wsnp_BF482891A_Ta_2_2	1A	216.309
RAC875_c38417_246	1A	216.309
RAC875_c104148_77	1A	216.309
D_GDS7LZN02GQ7FT_204	1A	224.689
Excalibur_c415_844	1B	0
Tdurum_contig403_290	1B	0
BS00023004_51	1B	0
Kukri_c8390_441	1B	0
RAC875_c8282_644	1B	0
BS00100994_51	1B	0
CAP11_c5610_92	1B	0
BS00083177_51	1B	0
BS00022429_51	1B	0
GENE-1118_1049	1B	0
TA006040-0724	1B	0
BS00023084_51	1B	0
Kukri_c47679_85	1B	0
Kukri_c37738_417	1B	0
RAC875_c5727_1074	1B	0
RAC875_c3692_2287	1B	0
Ku_c36151_460	1B	0
Ku_c17846_363	1B	0
BS00022101_51	1B	0
wsnp_BE405749B_Ta_2_1	1B	0
BS00023102_51	1B	0
BS00111170_51	1B	0
BS00022482_51	1B	0
Excalibur_c43567_633	1B	0
BS00062726_51	1B	0
Kukri_c38553_67	1B	0
RAC875_c63624_1002	1B	0
RAC875_c62503_372	1B	0
Tdurum_contig58525_304	1B	0
Kukri_c76307_182	1B	0
BS00072113_51	1B	0
Tdurum_contig50667_299	1B	0
Tdurum_contig50667_306	1B	0
Excalibur_rep_c107678_98	1B	0
Tdurum_contig78972_316	1B	0
tplb0036l23_243	1B	0
tplb0036l23_696	1B	0
BobWhite_c39269_243	1B	0
BobWhite_c17044_155	1B	0
CAP8_c1356_450	1B	0
Tdurum_contig75546_247	1B	0
Excalibur_c2391_434	1B	0
TA003422-0757	1B	0
BS00011695_51	1B	0
BS00105846_51	1B	0
BobWhite_c28295_256	1B	0
Tdurum_contig50555_632	1B	0
Tdurum_contig50555_944	1B	0
Excalibur_c16851_835	1B	0
Jagger_c8952_170	1B	0
Excalibur_c37693_203	1B	0
RFL_Contig5906_694	1B	0
RFL_Contig5906_622	1B	0
RFL_Contig5906_387	1B	0
RFL_Contig5906_310	1B	0
BS00037387_51	1B	9.83359
D_contig70818_696	1B	9.83359
Tdurum_contig61324_473	1B	9.83359
Tdurum_contig61324_305	1B	9.83359
Tdurum_contig56188_569	1B	9.83359
IAAV7541	1B	9.83359
Excalibur_rep_c93160_539	1B	9.83359
Excalibur_c54420_218	1B	9.83359
Tdurum_contig41904_446	1B	9.83359
Tdurum_contig61410_542	1B	9.83359
Tdurum_contig61410_59	1B	9.83359
wsnp_BF473056D_Ta_2_1	1B	11.7954
Kukri_c33670_506	1B	13.9243
Tdurum_contig60037_197	1B	13.9243
Tdurum_contig60037_528	1B	13.9243
Tdurum_contig9762_314	1B	13.9243
IACX502	1B	13.9243
Tdurum_contig95654_237	1B	13.9243
RFL_Contig2160_617	1B	13.9243
Kukri_rep_c102900_1715	1B	13.9243
GENE-3070_114	1B	13.9243
Tdurum_contig98378_452	1B	13.9243
BS00031417_51	1B	16.8122
wsnp_Ex_c2111_3963161	1B	16.8122
wsnp_Ku_c4911_8795151	1B	16.8122
wsnp_Ex_c28495_37622019	1B	16.8122
RAC875_c826_839	1B	16.8122
BS00074034_51	1B	16.8122
BS00066014_51	1B	16.8122
RAC875_c2257_728	1B	16.8122
Kukri_c50086_537	1B	16.8122
Kukri_c40439_366	1B	16.8122
Kukri_rep_c108299_221	1B	16.8122
Excalibur_c17202_1833	1B	16.8122
CAP8_rep_c9642_82	1B	16.8122
RAC875_rep_c109416_191	1B	16.8122
Kukri_c100694_132	1B	16.8122
BS00022319_51	1B	16.8122
BS00110546_51	1B	16.8122
RAC875_c20904_686	1B	16.8122
Tdurum_contig34019_260	1B	16.8122
Excalibur_c46902_92	1B	16.8122
Tdurum_contig82187_189	1B	16.8122
Tdurum_contig26281_139	1B	16.8122
Excalibur_c26936_636	1B	17.7738
BobWhite_c48490_241	1B	17.7738
IAAV5858	1B	17.7738
BS00022281_51	1B	17.7738
Excalibur_c25368_372	1B	17.7738
RAC875_c79370_378	1B	18.7355
BS00022916_51	1B	18.7355
BS00003839_51	1B	18.7355
Kukri_rep_c107237_81	1B	18.7355
BS00067706_51	1B	18.7355
TA001473-0980	1B	18.7355
BS00011205_51	1B	18.7355
BS00069611_51	1B	18.7355
BS00051105_51	1B	18.7355
wsnp_BF291549B_Ta_1_1	1B	18.7355
IAAV2324	1B	18.7355
TA003421-0429	1B	18.7355
IAAV3413	1B	18.7355
IAAV3666	1B	18.7355
BS00023058_51	1B	18.7355
Kukri_c81766_686	1B	18.7355
RAC875_c10659_570	1B	18.7355
wsnp_Ex_c27136_36355033	1B	18.7355
Kukri_c7647_1122	1B	18.7355
RAC875_rep_c105213_103	1B	18.7355
Excalibur_c20610_251	1B	18.7355
BS00070522_51	1B	18.7355
Ex_c2725_1442	1B	18.7355
TA004123-0331	1B	18.7355
BS00093231_51	1B	18.7355
Tdurum_contig29169_84	1B	18.7355
BS00057730_51	1B	18.7355
Excalibur_c41549_276	1B	18.7355
BS00062632_51	1B	18.7355
Kukri_c20401_674	1B	18.7355
CAP11_c6999_233	1B	18.7355
Tdurum_contig93524_791	1B	19.6971
BS00095478_51	1B	19.6971
BS00095477_51	1B	19.6971
Ra_c71421_387	1B	19.6971
RAC875_c28894_526	1B	19.6971
Excalibur_c42534_235	1B	19.6971
BS00049927_51	1B	19.6971
Ku_c5960_496	1B	19.6971
wsnp_Ex_c51156_55193734	1B	19.6971
CAP11_c7652_277	1B	19.6971
Tdurum_contig20702_326	1B	19.6971
Tdurum_contig11891_621	1B	19.6971
Kukri_c17540_394	1B	19.6971
BS00022648_51	1B	19.6971
Ra_c455_283	1B	19.6971
Excalibur_c50785_525	1B	19.6971
RAC875_c60360_389	1B	19.6971
BS00022549_51	1B	19.6971
IAAV7043	1B	19.6971
RAC875_c14049_376	1B	19.6971
BS00093740_51	1B	19.6971
BobWhite_c9316_300	1B	19.6971
BS00010992_51	1B	19.6971
RAC875_c8849_134	1B	19.6971
Kukri_c11587_99	1B	19.6971
BS00070198_51	1B	19.6971
BS00068779_51	1B	19.6971
Tdurum_contig31149_408	1B	19.6971
Excalibur_c13573_230	1B	19.6971
BS00073034_51	1B	19.6971
Ku_c16382_213	1B	19.6971
BS00065815_51	1B	19.6971
BS00023213_51	1B	19.6971
RAC875_rep_c70022_1648	1B	19.6971
IAAV5246	1B	19.6971
Tdurum_contig42633_1483	1B	19.6971
GENE-0379_108	1B	19.6971
Excalibur_c41211_311	1B	19.6971
RAC875_c53382_120	1B	19.6971
Kukri_c78742_122	1B	19.6971
Kukri_c78742_146	1B	19.6971
BobWhite_rep_c66146_237	1B	19.6971
Tdurum_contig31624_230	1B	19.6971
GENE-2162_720	1B	19.6971
GENE-2162_749	1B	19.6971
BobWhite_c39153_131	1B	19.6971
BS00013901_51	1B	19.6971
BS00022690_51	1B	19.6971
Ex_c40520_1484	1B	19.6971
RAC875_c30149_220	1B	19.6971
BS00003575_51	1B	19.6971
IACX5712	1B	19.6971
BS00063676_51	1B	19.6971
BS00068512_51	1B	19.6971
BS00068246_51	1B	19.6971
BS00022218_51	1B	19.6971
BS00073935_51	1B	19.6971
BS00066165_51	1B	19.6971
BS00022625_51	1B	19.6971
BS00062965_51	1B	19.6971
IAAV4985	1B	19.6971
BobWhite_rep_c62985_546	1B	19.6971
Excalibur_c8600_2080	1B	19.6971
BS00066990_51	1B	19.6971
BS00088672_51	1B	19.6971
TA005710-0827	1B	19.6971
Excalibur_rep_c68921_433	1B	19.6971
BS00009921_51	1B	19.6971
CAP8_c4506_82	1B	19.6971
Excalibur_c3801_814	1B	19.6971
BS00013824_51	1B	19.6971
BS00010875_51	1B	19.6971
BS00097433_51	1B	19.6971
BS00110104_51	1B	19.6971
BS00022722_51	1B	19.6971
BS00091640_51	1B	19.6971
BS00036121_51	1B	19.6971
Excalibur_c33494_224	1B	19.6971
Kukri_rep_c107366_103	1B	19.6971
RAC875_c36442_127	1B	19.6971
Kukri_c12063_1652	1B	19.6971
Kukri_rep_c104432_114	1B	19.6971
Kukri_rep_c104432_409	1B	19.6971
RAC875_c49601_837	1B	19.6971
Kukri_c27690_411	1B	19.6971
Kukri_c19641_889	1B	19.6971
Ex_c19477_336	1B	19.6971
Excalibur_c6497_535	1B	19.6971
BS00088264_51	1B	19.6971
tplb0059c20_2221	1B	19.6971
BS00023302_51	1B	19.6971
BS00066040_51	1B	19.6971
BS00077353_51	1B	19.6971
BS00073373_51	1B	19.6971
BS00065139_51	1B	19.6971
BS00050126_51	1B	19.6971
Kukri_c1853_1975	1B	19.6971
GENE-4608_34	1B	19.6971
GENE-4608_280	1B	19.6971
GENE-4608_569	1B	19.6971
BS00063573_51	1B	19.6971
BS00063574_51	1B	19.6971
BS00035690_51	1B	19.6971
wsnp_BE444846B_Ta_2_2	1B	19.6971
BS00090553_51	1B	19.6971
Excalibur_c32726_279	1B	19.6971
Kukri_c27495_816	1B	19.6971
RAC875_rep_c105537_890	1B	19.6971
Kukri_c147_1620	1B	19.6971
Kukri_c14968_674	1B	19.6971
Excalibur_c111213_145	1B	19.6971
RAC875_c14902_256	1B	19.6971
Excalibur_c32726_125	1B	19.6971
BS00043071_51	1B	19.6971
Tdurum_contig18681_411	1B	19.6971
wsnp_JG_c1503_769884	1B	19.6971
BS00022317_51	1B	19.6971
BS00067743_51	1B	19.6971
BS00044869_51	1B	19.6971
Kukri_c18679_401	1B	20.6588
RAC875_rep_c117617_183	1B	20.6588
Excalibur_c27675_1815	1B	20.6588
Kukri_c45663_496	1B	20.6588
RAC875_c8662_140	1B	20.6588
Excalibur_c51643_145	1B	20.6588
RAC875_c8662_547	1B	20.6588
BS00061923_51	1B	20.6588
BS00018461_51	1B	20.6588
wsnp_Ku_c2115_4089288	1B	20.6588
Ku_c2115_541	1B	20.6588
Tdurum_contig45715_1246	1B	20.6588
Tdurum_contig45715_549	1B	20.6588
Ex_c6028_1602	1B	20.6588
Ex_c28571_375	1B	20.6588
Kukri_rep_c68583_931	1B	20.6588
Ku_c18793_951	1B	20.6588
wsnp_BG607036B_Ta_1_1	1B	20.6588
Tdurum_contig11692_131	1B	20.6588
Tdurum_contig48396_341	1B	20.6588
JD_c2834_381	1B	20.6588
GENE-0287_28	1B	20.6588
Tdurum_contig60809_255	1B	20.6588
tplb0024i16_1177	1B	20.6588
Excalibur_c20228_135	1B	20.6588
Tdurum_contig13391_680	1B	20.6588
Tdurum_contig63991_280	1B	20.6588
Tdurum_contig63991_186	1B	20.6588
Tdurum_contig60547_129	1B	20.6588
Tdurum_contig60547_330	1B	20.6588
GENE-0173_290	1B	21.6204
BobWhite_c1456_615	1B	21.6204
Ex_c24969_223	1B	21.6204
BS00063885_51	1B	21.6204
Excalibur_c9495_322	1B	21.6204
BS00073603_51	1B	21.6204
BobWhite_c4126_442	1B	21.6204
Excalibur_c10140_1484	1B	21.6204
wsnp_Ku_c30982_40765341	1B	21.6204
Kukri_c30982_1173	1B	21.6204
RAC875_rep_c95069_54	1B	21.6204
Ku_c11394_862	1B	21.6204
RAC875_rep_c70803_1442	1B	21.6204
IACX8300	1B	21.6204
BS00031831_51	1B	21.6204
CAP7_c12317_245	1B	21.6204
BobWhite_c18583_280	1B	21.6204
BS00021900_51	1B	21.6204
BS00053348_51	1B	21.6204
wsnp_JD_rep_c49357_33576509	1B	21.6204
IACX1008	1B	21.6204
BS00022085_51	1B	21.6204
BS00022687_51	1B	21.6204
RAC875_c42206_305	1B	21.6204
wsnp_JD_c8926_9848514	1B	21.6204
Ku_c17486_152	1B	21.6204
wsnp_Ex_c7629_13033231	1B	21.6204
BS00031023_51	1B	21.6204
BS00041968_51	1B	21.6204
BS00011465_51	1B	21.6204
CAP8_rep_c7560_159	1B	21.6204
BS00087451_51	1B	21.6204
Tdurum_contig53888_350	1B	21.6204
CAP7_c302_518	1B	21.6204
Tdurum_contig25337_77	1B	21.6204
BobWhite_c1318_691	1B	21.6204
IAAV1158	1B	21.6204
RAC875_c23324_1081	1B	21.6204
Tdurum_contig51348_326	1B	21.6204
Tdurum_contig69821_141	1B	21.6204
BS00022490_51	1B	21.6204
BS00064438_51	1B	21.6204
wsnp_JD_c24506_20670773	1B	21.6204
BobWhite_c43322_203	1B	21.6204
Ex_c16691_96	1B	21.6204
BS00052089_51	1B	21.6204
CAP11_c1969_268	1B	21.6204
Tdurum_contig47456_182	1B	21.6204
Tdurum_contig84184_124	1B	21.6204
IAAV1869	1B	21.6204
BS00110149_51	1B	22.5914
Tdurum_contig29676_141	1B	22.5914
Tdurum_contig32033_334	1B	22.5914
BS00038928_51	1B	22.5914
Tdurum_contig27843_375	1B	22.5914
Ra_c34433_417	1B	22.5914
wsnp_Ex_c22006_31181239	1B	22.5914
wsnp_Ex_c22006_31180883	1B	22.5914
Kukri_rep_c106158_230	1B	22.5914
wsnp_CAP11_c76_113375	1B	22.5914
wsnp_Ra_c6724_11703420	1B	22.5914
BS00073530_51	1B	22.5914
wsnp_Ex_c17452_26163496	1B	22.5914
BS00073132_51	1B	22.5914
BS00032364_51	1B	22.5914
Tdurum_contig19658_147	1B	22.5914
Excalibur_c42588_225	1B	22.5914
Tdurum_contig62113_343	1B	22.5914
TA005233-0508	1B	22.5914
Ku_c10106_313	1B	22.5914
wsnp_Ex_c8865_14815305	1B	22.5914
Tdurum_contig28530_380	1B	22.5914
IACX5764	1B	22.5914
BS00022133_51	1B	22.5914
Kukri_c4951_503	1B	27.8742
Ra_c25590_1486	1B	27.8742
IACX11338	1B	27.8742
wsnp_Ex_c1600_3051075	1B	27.8742
IACX7450	1B	27.8742
BS00009270_51	1B	27.8742
Kukri_c7905_226	1B	27.8742
Kukri_c13188_256	1B	27.8742
wsnp_Ra_c19148_28288923	1B	27.8742
BS00022842_51	1B	27.8742
Tdurum_contig20299_601	1B	27.8742
Tdurum_contig20299_508	1B	27.8742
Tdurum_contig20299_142	1B	27.8742
wsnp_Ra_c29782_39115548	1B	27.8742
BobWhite_c6803_387	1B	27.8742
Tdurum_contig60509_232	1B	27.8742
wsnp_BG313767B_Ta_2_1	1B	27.8742
wsnp_BF428726B_Ta_2_2	1B	27.8742
Kukri_c22155_1010	1B	27.8742
BS00012056_51	1B	27.8742
Tdurum_contig350_162	1B	27.8742
Tdurum_contig350_140	1B	27.8742
wsnp_CAP11_c6264_2895652	1B	27.8742
CAP7_c12162_251	1B	29.8169
IACX9510	1B	29.8169
IACX9097	1B	29.8169
BS00010130_51	1B	29.8169
IACX9622	1B	29.8169
RAC875_c8888_802	1B	29.8169
Tdurum_contig87938_342	1B	29.8169
BobWhite_c16005_289	1B	29.8169
RAC875_s110519_303	1B	29.8169
IACX11291	1B	30.7785
Excalibur_c48379_116	1B	30.7785
Tdurum_contig32437_257	1B	30.7785
Ex_c102909_778	1B	30.7785
Excalibur_c23992_436	1B	30.7785
Excalibur_c48379_413	1B	30.7785
Ra_c62804_1641	1B	30.7785
BS00010399_51	1B	30.7785
IACX11029	1B	30.7785
BS00012250_51	1B	32.7213
RAC875_c7674_634	1B	33.6923
Kukri_c73734_175	1B	33.6923
BS00066007_51	1B	33.6923
wsnp_BF485168B_Ta_2_1	1B	33.6923
CAP12_c1784_424	1B	33.6923
GENE-0480_265	1B	33.6923
Kukri_c9593_381	1B	34.6728
BS00048610_51	1B	37.6174
Ku_c815_1960	1B	37.6174
wsnp_Ex_c14172_22104887	1B	37.6174
Ku_c71568_374	1B	37.6174
Kukri_c53642_89	1B	37.6174
Kukri_c1918_1074	1B	37.6174
Excalibur_c4459_1867	1B	37.6174
wsnp_Ex_c22377_31571527	1B	37.6174
Kukri_c66451_128	1B	37.6174
RAC875_rep_c109215_398	1B	37.6174
Kukri_c18413_496	1B	37.6174
Tdurum_contig44540_510	1B	37.6174
Ku_c4348_862	1B	37.6174
wsnp_Ku_c23096_32987510	1B	37.6174
Ku_c23096_550	1B	37.6174
Excalibur_c17977_71	1B	37.6174
JD_c13631_863	1B	37.6174
IAAV8432	1B	37.6174
Ku_c241_1597	1B	37.6174
Tdurum_contig42797_2922	1B	37.6174
Ku_c892_425	1B	37.6174
RAC875_c1045_445	1B	37.6174
Ex_c402_1223	1B	37.6174
IAAV6383	1B	37.6174
RAC875_c3835_782	1B	37.6174
IAAV4729	1B	37.6174
Tdurum_contig64811_273	1B	37.6174
Tdurum_contig64811_332	1B	37.6174
Tdurum_contig22253_213	1B	37.6174
CAP8_c4697_108	1B	37.6174
Tdurum_contig892_633	1B	37.6174
BS00068083_51	1B	37.6174
Kukri_rep_c111676_103	1B	37.6174
RAC875_c95548_156	1B	37.6174
BS00096719_51	1B	37.6174
Kukri_c22352_270	1B	37.6174
wsnp_Ex_c5098_9047611	1B	38.5884
BS00010625_51	1B	38.5884
BS00067971_51	1B	38.5884
Tdurum_contig969_209	1B	38.5884
Tdurum_contig42755_886	1B	38.5884
Tdurum_contig42755_379	1B	38.5884
Kukri_rep_c111991_498	1B	38.5884
BS00069045_51	1B	38.5884
BS00069047_51	1B	38.5884
wsnp_Ex_c1440_2764269	1B	38.5884
wsnp_Ex_c1440_2764867	1B	38.5884
IACX9308	1B	38.5884
Excalibur_c16203_451	1B	39.5689
Excalibur_c6892_274	1B	39.5689
BobWhite_rep_c57575_65	1B	39.5689
Excalibur_rep_c107218_71	1B	39.5689
BS00084570_51	1B	39.5689
Excalibur_c24663_1042	1B	39.5689
BS00081395_51	1B	39.5689
GENE-0072_33	1B	39.5689
Kukri_c28631_607	1B	39.5689
Tdurum_contig21894_234	1B	39.5689
Tdurum_contig17040_253	1B	39.5689
Tdurum_contig212_133	1B	39.5689
tplb0059m08_557	1B	39.5689
BS00107749_51	1B	43.3737
Excalibur_c51898_521	1B	44.6398
CAP11_c1021_200	1B	45.9388
BS00065750_51	1B	48.5051
wsnp_Ex_c1412_2711077	1B	48.5051
BS00010436_51	1B	48.5051
BobWhite_c39656_106	1B	48.5051
Excalibur_rep_c106078_822	1B	48.5051
BS00042244_51	1B	72.7401
BS00021938_51	1B	72.7401
IACX2961	1B	72.7401
tplb0043k02_463	1B	72.7401
IACX4411	1B	72.7401
BS00096498_51	1B	72.7401
Excalibur_c43076_649	1B	73.9599
Kukri_c18109_682	1B	73.9599
Kukri_c18109_649	1B	73.9599
RAC875_c7357_1107	1B	75.0017
RAC875_c95993_265	1B	75.0017
tplb0043a07_1411	1B	75.0017
Jagger_c7553_185	1B	75.0017
Excalibur_rep_c68706_1084	1B	75.0017
wsnp_Ex_rep_c67098_65573819	1B	75.0017
tplb0034e16_925	1B	75.0017
Excalibur_c10111_85	1B	75.0017
Excalibur_c10111_127	1B	75.0017
BS00022539_51	1B	75.0017
Excalibur_rep_c70674_83	1B	76.9635
BobWhite_c2027_215	1B	76.9635
IAAV7428	1B	76.9635
RAC875_c818_1185	1B	76.9635
Kukri_c39223_831	1B	76.9635
Ex_c25733_348	1B	76.9635
wsnp_Ku_rep_c107952_93214466	1B	77.9345
wsnp_Ku_c18881_28259811	1B	77.9345
BS00084895_51	1B	77.9345
Excalibur_c25597_508	1B	78.9055
BS00021876_51	1B	78.9055
TA004668-0687	1B	78.9055
BS00010392_51	1B	80.8295
Excalibur_c39814_155	1B	82.7913
Tdurum_contig28675_228	1B	85.7359
Tdurum_contig28675_275	1B	86.7164
Tdurum_contig8580_1119	1B	86.7164
Tdurum_contig8580_1285	1B	86.7164
Tdurum_contig61829_706	1B	87.6969
BS00035267_51	1B	87.6969
BS00000226_51	1B	92.5666
Kukri_c25907_549	1B	94.5093
Tdurum_contig13136_1383	1B	94.5093
CAP11_c2892_176	1B	94.5093
Tdurum_contig13136_1089	1B	94.5093
Excalibur_c98553_61	1B	94.5093
RAC875_c36980_248	1B	94.5093
Tdurum_contig9706_121	1B	94.5093
RFL_Contig4352_926	1B	94.5093
Tdurum_contig28008_54	1B	94.5093
BobWhite_c50_411	1B	94.5093
Tdurum_contig28008_292	1B	94.5093
Tdurum_contig13136_117	1B	94.5093
Tdurum_contig13136_537	1B	94.5093
Tdurum_contig13136_546	1B	94.5093
Tdurum_contig13136_1017	1B	95.471
BobWhite_c39901_338	1B	95.471
Tdurum_contig47566_256	1B	95.471
BS00071893_51	1B	95.471
BobWhite_c44460_821	1B	95.471
RAC875_rep_c111494_195	1B	96.442
Tdurum_contig19203_152	1B	96.442
GENE-0208_688	1B	96.442
GENE-0208_695	1B	96.442
Excalibur_c22205_573	1B	96.442
Tdurum_contig68980_524	1B	96.442
Tdurum_contig68980_317	1B	96.442
TA003411-0583	1B	101.409
wsnp_Ex_c7684_13109335	1B	106.376
RAC875_c11491_739	1B	108.357
Excalibur_c88292_114	1B	108.357
GENE-0568_419	1B	108.357
RAC875_c55934_165	1B	108.357
Kukri_c30490_328	1B	110.358
BS00028747_51	1B	110.358
BobWhite_c8293_236	1B	111.358
CAP8_c3752_330	1B	111.358
wsnp_CAP11_rep_c4138_1957291	1B	116.181
BS00107837_51	1B	116.181
BobWhite_c46416_247	1B	116.181
Tdurum_contig30426_261	1B	116.181
Ku_c26_547	1B	116.181
Tdurum_contig94450_255	1B	116.181
Tdurum_contig93330_263	1B	116.181
Kukri_c1259_864	1B	116.181
BS00083500_51	1B	116.181
GENE-0514_210	1B	116.181
IACX17310	1B	116.181
BS00084990_51	1B	116.181
Tdurum_contig62905_165	1B	116.181
Tdurum_contig10354_270	1B	116.181
Kukri_c376_3063	1B	116.181
IAAV6011	1B	116.181
CAP7_c1788_146	1B	116.181
TA002645-0060	1B	116.181
RAC875_c3001_808	1B	116.181
CAP7_c1788_66	1B	116.181
Tdurum_contig42558_134	1B	116.181
BS00021877_51	1B	116.181
BS00065694_51	1B	116.181
Kukri_c44604_203	1B	116.181
RAC875_c3001_1236	1B	124.011
IACX7870	1B	124.973
BS00082577_51	1B	124.973
IAAV6133	1B	124.973
BS00063551_51	1B	124.973
Kukri_rep_c110309_129	1B	124.973
Excalibur_rep_c102616_317	1B	124.973
Kukri_rep_c111174_132	1B	124.973
wsnp_Ex_c750_1474351	1B	124.973
BS00001128_51	1B	124.973
Kukri_c94613_637	1B	124.973
Excalibur_c55186_277	1B	124.973
Excalibur_c55186_73	1B	124.973
Tdurum_contig97527_318	1B	124.973
wsnp_Ku_c26281_36243489	1B	124.973
Excalibur_c55186_351	1B	124.973
D_contig33678_126	1B	160.85
IACX8278	2A	2.12895
Kukri_c15954_114	2A	2.12895
Kukri_c15954_189	2A	2.12895
Kukri_c10525_100	2A	2.12895
RAC875_c20989_1049	2A	2.12895
RAC875_c5577_1682	2A	2.12895
Kukri_c5092_831	2A	2.12895
Tdurum_contig15156_730	2A	2.12895
Kukri_c22903_2474	2A	2.12895
Excalibur_c24380_353	2A	2.12895
Excalibur_c24380_843	2A	2.12895
Ku_c22903_962	2A	2.12895
BS00009771_51	2A	2.12895
RAC875_c38307_91	2A	2.12895
RAC875_c16881_1400	2A	2.12895
RAC875_c38003_164	2A	19.4576
RAC875_rep_c108234_341	2A	38.2761
Tdurum_contig30824_197	2A	46.1175
BobWhite_c22714_132	2A	46.1175
Tdurum_contig68672_95	2A	46.1175
BS00076039_51	2A	46.1175
Excalibur_c386_894	2A	46.1175
Excalibur_c25867_646	2A	46.1175
wsnp_Ku_c23598_33524490	2A	46.1175
BobWhite_c13373_250	2A	46.1175
Excalibur_c59428_270	2A	46.1175
Excalibur_c59428_237	2A	46.1175
Kukri_c18379_109	2A	46.1175
Tdurum_contig56157_1205	2A	46.1175
RFL_Contig174_406	2A	46.1175
BS00105593_51	2A	46.1175
TA012412-0412	2A	46.1175
wsnp_Ex_c19516_28483751	2A	46.1175
Kukri_c22152_1059	2A	76.5715
Tdurum_contig42510_1113	2A	80.5011
Kukri_c27040_309	2A	82.4438
RAC875_c31045_882	2A	82.4438
BS00079036_51	2A	82.4438
BS00066756_51	2A	82.4438
Excalibur_c92241_336	2A	82.4438
BS00022982_51	2A	82.4438
RAC875_rep_c78518_198	2A	82.4438
Excalibur_rep_c67994_169	2A	82.4438
Kukri_rep_c104307_905	2A	82.4438
BobWhite_c48481_81	2A	82.4438
Excalibur_c15740_1106	2A	82.4438
BS00073382_51	2A	82.4438
BS00070798_51	2A	82.4438
GENE-0749_215	2A	82.4438
IACX8060	2A	82.4438
RAC875_rep_c78744_162	2A	87.3136
Excalibur_c18630_268	2A	87.3136
wsnp_Ex_rep_c103167_88181968	2A	87.3136
Ku_c23118_149	2A	93.1654
Tdurum_contig11803_850	2A	93.1654
Tdurum_contig11803_515	2A	93.1654
Tdurum_contig11803_475	2A	93.1654
Tdurum_contig11803_306	2A	93.1654
BobWhite_c26374_339	2A	93.1654
Tdurum_contig11803_935	2A	95.1081
Kukri_c307_2053	2A	96.0698
Kukri_c24262_918	2A	100.892
Kukri_c8180_193	2A	100.892
Ku_c8180_291	2A	101.863
BS00075524_51	2A	106.733
Kukri_c17269_1349	2A	106.733
Tdurum_contig55610_742	2A	106.733
Tdurum_contig55610_784	2A	106.733
BS00049937_51	2A	109.678
Tdurum_contig42283_347	2A	111.639
BobWhite_c18852_91	2A	111.639
Ra_c10616_265	2A	111.639
RAC875_c10616_199	2A	111.639
BS00044274_51	2A	111.639
Kukri_c56203_965	2A	111.639
Kukri_c2565_290	2A	111.639
Tdurum_contig62138_290	2A	111.639
Tdurum_contig62138_385	2A	111.639
Tdurum_contig62138_414	2A	111.639
Tdurum_contig62138_556	2A	111.639
Excalibur_c61806_213	2A	111.639
IAAV7468	2A	111.639
Tdurum_contig30680_120	2A	111.639
Kukri_rep_c100848_221	2A	112.61
Excalibur_c25235_1178	2A	118.405
Tdurum_contig27859_1149	2A	120.329
RAC875_c17991_874	2A	120.329
BS00039209_51	2A	120.329
Tdurum_contig9731_62	2A	120.329
Tdurum_contig93115_517	2A	120.329
Tdurum_contig32621_437	2A	120.329
wsnp_RFL_Contig2744_2471775	2A	120.329
Excalibur_c15733_252	2A	120.329
BS00095056_51	2A	120.329
BS00110218_51	2A	120.329
BS00110524_51	2A	120.329
Excalibur_c11947_746	2A	120.329
Kukri_rep_c73477_888	2A	120.329
Tdurum_contig9070_142	2A	120.329
wsnp_Ex_c15822_24204224	2A	120.329
BS00083146_51	2A	120.329
Tdurum_contig47258_1039	2A	120.329
Excalibur_rep_c103108_709	2A	120.329
RAC875_c12221_367	2A	120.329
Tdurum_contig48302_532	2A	120.329
RAC875_c20700_853	2A	120.329
RAC875_c13116_943	2A	120.329
RAC875_c13116_541	2A	120.329
Kukri_c47534_1509	2A	120.329
TA005222-0574	2A	120.329
Tdurum_contig5311_67	2A	120.329
RAC875_c27556_226	2A	120.329
BS00055933_51	2A	120.329
Tdurum_contig5311_112	2A	120.329
Excalibur_rep_c111743_194	2A	120.329
RAC875_c7699_393	2A	120.329
Tdurum_contig97684_237	2A	120.329
RAC875_c13116_116	2A	120.329
BS00066978_51	2A	120.329
BobWhite_c9564_587	2A	121.3
IAAV733	2A	121.3
Kukri_c40035_258	2A	121.3
wsnp_BE497494A_Td_2_2	2A	121.3
RAC875_rep_c70093_1079	2A	121.3
wsnp_CAP11_rep_c8768_3788007	2A	121.3
RAC875_c24517_558	2A	121.3
Kukri_c24852_466	2A	121.3
Kukri_rep_c90581_382	2A	124.274
Excalibur_c5121_930	2A	124.274
Ra_c2655_504	2A	124.274
Excalibur_c12169_904	2A	124.274
Ex_c721_2127	2A	124.274
Kukri_c5375_435	2A	124.274
wsnp_Ex_c41913_48628389	2A	124.274
Excalibur_c13239_687	2A	124.274
Ex_c721_2374	2A	124.274
BobWhite_c14476_80	2A	124.274
wsnp_Ex_c4847_8646583	2A	129.241
tplb0034a02_612	2A	129.241
RAC875_c76620_361	2A	129.241
BS00060653_51	2A	129.241
Excalibur_c64727_82	2A	129.241
CAP12_c2215_260	2A	129.241
BobWhite_c28231_457	2A	129.241
wsnp_JD_c2099_2896804	2A	129.241
Excalibur_c47262_1368	2A	129.241
IAAV5656	2A	129.241
Ex_c67187_805	2A	129.241
IAAV444	2A	129.241
IAAV5270	2A	129.241
wsnp_Ex_rep_c66800_65171259	2A	129.241
BobWhite_rep_c64242_111	2A	129.241
CAP7_c3491_203	2A	129.241
wsnp_Ex_c3869_7028759	2A	129.241
wsnp_Ex_c27023_36242252	2A	129.241
IAAV9024	2A	129.241
wsnp_Ex_c31900_40635609	2A	129.241
GENE-1350_36	2A	129.241
wsnp_Ku_rep_c110147_94431847	2A	129.241
Ra_c22880_760	2A	129.241
Ra_c71628_188	2A	129.241
Ra_c1512_410	2A	129.241
BobWhite_c15262_95	2A	129.241
BobWhite_c2099_337	2A	129.241
Tdurum_contig42524_87	2A	129.241
Excalibur_c10580_154	2A	129.241
CAP8_c1480_140	2A	129.241
Kukri_rep_c76728_280	2A	129.241
wsnp_Ra_c30244_39523512	2A	129.241
IACX1022	2A	129.241
RAC875_c3102_959	2A	129.241
RAC875_c29377_521	2A	129.241
Ku_c14091_814	2A	129.241
Tdurum_contig6356_150	2A	129.241
Tdurum_contig46443_1505	2A	129.241
Tdurum_contig75776_2822	2A	129.241
RAC875_rep_c74447_79	2A	129.241
Tdurum_contig75565_1593	2A	129.241
wsnp_Ex_rep_c66270_64420396	2A	129.241
wsnp_Ku_c26981_36941556	2A	129.241
wsnp_Ex_c20032_29065889	2A	129.241
wsnp_Ku_c8765_14824678	2A	129.241
wsnp_Ex_c11728_18862431	2A	129.241
RAC875_c3814_437	2A	129.241
Tdurum_contig44383_273	2A	129.241
GENE-1057_41	2A	129.241
Tdurum_contig93110_358	2A	129.241
wsnp_Ex_c14717_22800771	2A	129.241
CAP7_c239_267	2A	129.241
Ra_c15346_447	2A	129.241
Tdurum_contig11876_1375	2A	129.241
Tdurum_contig41899_1144	2A	129.241
RAC875_c26362_83	2A	129.241
RAC875_c37015_73	2A	129.241
Tdurum_contig15610_321	2A	129.241
Ra_c7199_1504	2A	129.241
RAC875_c8300_136	2A	129.241
Ex_c24398_831	2A	129.241
Kukri_c49600_1890	2A	129.241
GENE-0922_327	2A	129.241
Excalibur_c18267_118	2A	129.241
wsnp_BE517627A_Ta_2_1	2A	129.241
Tdurum_contig94996_512	2A	129.241
BobWhite_rep_c50548_180	2A	129.241
IAAV99	2A	129.241
Tdurum_contig10079_675	2A	129.241
BobWhite_c38716_323	2A	129.241
Ra_c26140_158	2A	129.241
Ra_c32576_1027	2A	129.241
Excalibur_rep_c67903_445	2A	129.241
RAC875_c19328_198	2A	129.241
Ra_c20621_564	2A	129.241
Tdurum_contig44687_464	2A	129.241
Kukri_c2949_1657	2A	129.241
Tdurum_contig41899_1035	2A	129.241
Ra_c8300_516	2A	129.241
RAC875_c19144_117	2A	129.241
IAAV2090	2A	129.241
Tdurum_contig11881_425	2A	129.241
Ra_c24215_770	2A	129.241
Kukri_c4810_211	2A	129.241
RFL_Contig3298_599	2A	129.241
RAC875_c48322_112	2A	129.241
Tdurum_contig28672_65	2A	129.241
Excalibur_c27023_134	2A	129.241
RAC875_rep_c108057_510	2A	129.241
BobWhite_c36539_117	2A	129.241
Excalibur_rep_c66700_743	2A	129.241
RAC875_c19824_493	2A	129.241
IAAV6321	2A	129.241
wsnp_CAP12_rep_c4379_1995966	2A	129.241
Ra_c1257_2228	2A	129.241
RAC875_rep_c101689_504	2A	130.212
BS00032606_51	2A	130.212
CAP11_c1716_97	2A	131.174
IAAV4521	2A	131.174
RAC875_c2154_1488	2A	131.174
BS00090128_51	2A	131.174
RAC875_c63975_307	2A	131.174
RAC875_c53350_180	2A	131.174
Kukri_s112340_194	2A	131.174
CAP12_c6044_69	2A	131.174
GENE-1213_138	2A	131.174
Tdurum_contig13957_866	2A	131.174
Kukri_c10915_383	2A	131.174
BS00067806_51	2A	131.174
Excalibur_c35677_126	2A	131.174
wsnp_BE403597A_Ta_2_1	2A	131.174
wsnp_BE403597A_Ta_2_2	2A	131.174
RAC875_c7137_1922	2A	131.174
Kukri_c9713_1999	2A	131.174
BS00040337_51	2A	131.174
BS00040336_51	2A	131.174
GENE-1386_36	2A	131.174
Excalibur_c1793_97	2A	131.174
BS00085765_51	2A	131.174
BobWhite_c28819_787	2A	131.174
BobWhite_c28819_517	2A	131.174
Tdurum_contig10579_790	2A	131.174
RAC875_c39665_175	2A	131.174
BS00028481_51	2A	131.174
CAP7_c2791_231	2A	131.174
RFL_Contig852_4295	2A	131.174
BS00059475_51	2A	131.174
Ex_c12296_1252	2A	131.174
BS00062757_51	2A	131.174
BS00062756_51	2A	131.174
IACX1369	2A	131.174
Ra_c16117_243	2A	131.174
Excalibur_c2337_735	2A	131.174
Excalibur_c45614_205	2A	131.174
BS00029224_51	2A	131.174
Excalibur_rep_c103924_189	2A	131.174
Tdurum_contig12287_132	2A	131.174
Kukri_c8699_503	2A	131.174
IAAV80	2A	131.174
RAC875_c8721_212	2A	131.174
Ra_c34214_1320	2A	131.174
Tdurum_contig30451_88	2A	131.174
BS00041816_51	2A	132.238
Excalibur_c23681_317	2A	133.209
Excalibur_s115948_202	2A	133.209
BS00049644_51	2A	133.209
Kukri_c54653_295	2A	133.209
Kukri_c54653_270	2A	136.439
RAC875_c24411_889	2A	136.439
RAC875_c13247_1032	2A	136.439
Excalibur_c11798_363	2A	136.439
Excalibur_rep_c69799_1999	2A	136.439
Ra_c13247_528	2A	136.439
GENE-1792_560	2A	136.439
GENE-1792_762	2A	136.439
BS00081195_51	2A	136.439
RAC875_c35521_185	2A	136.439
BS00110586_51	2A	136.439
BS00110587_51	2A	136.439
BS00022377_51	2A	136.439
BS00080654_51	2A	136.439
BS00070005_51	2A	136.439
BS00070004_51	2A	136.439
RFL_Contig3780_644	2A	136.439
BS00039406_51	2A	136.439
wsnp_Ex_rep_c69799_68761171	2A	138.46
CAP8_c5043_190	2A	139.46
GENE-0910_153	2A	146.507
IAAV5674	2A	148.508
Excalibur_c6660_716	2A	148.508
Excalibur_c6660_746	2A	148.508
Ku_c8927_2075	2A	148.508
wsnp_be471201A_Ta_1_1	2A	148.508
GENE-1381_132	2A	148.508
Excalibur_c1604_2710	2A	148.508
Kukri_c62142_683	2A	148.508
wsnp_Ex_c10084_16572374	2A	148.508
Kukri_c29170_702	2A	148.508
Kukri_c29170_680	2A	148.508
wsnp_Ex_rep_c102385_87568304	2A	148.508
wsnp_Ex_c1604_3060855	2A	148.508
IAAV7130	2A	148.508
BS00011579_51	2A	148.508
wsnp_Ku_c8927_15048149	2A	148.508
BobWhite_c18506_419	2A	148.508
Kukri_c7193_5892	2A	148.508
Kukri_c7193_3176	2A	148.508
IAAV2218	2A	148.508
Kukri_c7193_5647	2A	150.529
CAP12_rep_c6956_169	2A	151.55
Tdurum_contig13837_573	2A	151.55
Excalibur_c40617_983	2A	151.55
wsnp_RFL_Contig4594_5459508	2A	152.57
RAC875_c77816_365	2A	152.57
BS00001059_51	2A	152.57
RAC875_c59400_75	2A	152.57
Excalibur_rep_c102052_721	2A	152.57
Excalibur_c14536_1129	2A	152.57
BS00107804_51	2A	153.601
BS00037160_51	2A	153.601
RFL_Contig3280_600	2A	153.601
BS00108775_51	2A	153.601
BobWhite_c36545_259	2A	153.601
Jagger_c4026_255	2A	153.601
BS00081507_51	2A	153.601
Jagger_c4026_328	2A	153.601
BS00065865_51	2A	153.601
wsnp_Ex_c16627_25162391	2A	153.601
Kukri_c47259_416	2A	153.601
BS00080752_51	2A	153.601
RFL_Contig3358_1112	2A	153.601
BS00081506_51	2A	153.601
BobWhite_c16923_64	2A	153.601
Ku_c69608_894	2A	153.601
Excalibur_rep_c85891_96	2A	153.601
Tdurum_contig55729_1220	2A	153.601
IAAV5307	2A	153.601
BobWhite_c3871_428	2A	153.601
Excalibur_c14317_401	2A	153.601
BobWhite_c17572_339	2A	153.601
BobWhite_c2058_367	2A	153.601
RAC875_c66407_72	2A	153.601
RAC875_rep_c119619_54	2A	153.601
Excalibur_c907_1643	2A	153.601
BobWhite_c9505_515	2A	153.601
BobWhite_rep_c64766_352	2A	153.601
RAC875_c64377_72	2A	153.601
IAAV2430	2A	153.601
Excalibur_c7282_482	2A	153.601
BobWhite_c34598_70	2A	153.601
wsnp_BG605368A_Ta_2_4	2A	153.601
TA001297-0826	2A	153.601
wsnp_Ra_c10658_17500498	2A	153.601
wsnp_Ra_c12874_20497763	2A	153.601
Excalibur_c96_619	2A	153.601
RAC875_c58006_352	2A	153.601
wsnp_Ex_c5856_10275959	2A	153.601
BobWhite_rep_c64440_83	2A	153.601
Excalibur_c41125_360	2A	153.601
Ku_c13700_1189	2A	153.601
Ku_c13700_1196	2A	153.601
BobWhite_c26570_282	2A	153.601
wsnp_Ex_c59095_60108118	2A	153.601
GENE-2352_964	2A	153.601
BS00092550_51	2A	153.601
wsnp_Ra_c32271_41304469	2A	153.601
RFL_Contig3172_2652	2A	153.601
wsnp_Ex_c3808_6925015	2A	153.601
RAC875_c100513_282	2A	153.601
wsnp_Ex_c14953_23104041	2A	153.601
BobWhite_c39437_110	2A	153.601
wsnp_Ex_c45487_51267140	2A	153.601
Tdurum_contig11678_289	2A	154.611
CAP7_c1862_460	2A	154.611
Excalibur_c14953_899	2A	158.503
BS00009817_51	2A	159.503
wsnp_JD_c2578_3489735	2A	159.503
wsnp_Ex_c24964_34219020	2A	160.513
Tdurum_contig45661_684	2A	160.513
Tdurum_contig60205_806	2A	160.513
BS00011478_51	2A	160.513
Excalibur_c24715_276	2A	160.513
Tdurum_contig93508_295	2A	160.513
BS00022265_51	2A	160.513
Tdurum_contig93508_119	2A	160.513
RAC875_c28145_553	2A	160.513
Kukri_c37742_69	2A	160.513
wsnp_Ex_c15681_24015303	2A	160.513
wsnp_Ex_c15681_24015996	2A	160.513
BS00077768_51	2A	160.513
BS00077769_51	2A	160.513
wsnp_Ex_c19003_27913936	2A	160.513
Tdurum_contig60205_509	2A	160.513
Kukri_c34983_190	2A	160.513
Kukri_c2687_1407	2A	160.513
RAC875_c20979_234	2A	160.513
Excalibur_c99029_69	2A	160.513
RAC875_c66695_1376	2A	160.513
IAAV3791	2A	160.513
Kukri_rep_c110061_249	2A	160.513
BobWhite_c17783_174	2A	164.482
RAC875_c9523_328	2A	164.482
Excalibur_c37727_66	2A	164.482
Kukri_c19677_108	2A	169.602
BS00023075_51	2A	169.602
RFL_Contig2656_871	2A	169.602
RAC875_c1706_1888	2A	170.602
Tdurum_contig61938_424	2A	170.602
RAC875_c6586_946	2A	170.602
wsnp_Ex_c2137_4014287	2A	170.602
Tdurum_contig10287_329	2A	170.602
Excalibur_c62415_223	2A	170.602
wsnp_Ku_c4045_7380115	2A	170.602
Ra_c13654_1529	2A	170.602
BobWhite_c42181_327	2A	170.602
Excalibur_c44834_80	2A	170.602
Tdurum_contig66353_358	2A	170.602
RAC875_c96399_610	2A	170.602
Kukri_c37366_95	2A	170.602
Excalibur_c4372_363	2A	170.602
Tdurum_contig53038_714	2A	170.602
RAC875_c1043_258	2A	170.602
Tdurum_contig53038_684	2A	170.602
BobWhite_c7551_418	2A	170.602
Kukri_c62704_192	2A	171.573
Excalibur_c63622_125	2A	171.573
Ra_c2467_333	2A	171.573
Excalibur_c17000_557	2A	171.573
JD_c11825_1135	2A	171.573
Tdurum_contig12556_183	2A	171.573
Excalibur_c20478_641	2A	171.573
Tdurum_contig50755_190	2A	171.573
RAC875_rep_c108836_55	2A	171.573
Tdurum_contig12556_431	2A	174.607
Excalibur_c7971_1573	2A	175.66
Tdurum_contig60619_283	2A	176.712
BS00032383_51	2A	176.712
Excalibur_c16232_615	2A	176.712
Ex_c42184_708	2A	176.712
GENE-4937_1435	2A	176.712
GENE-0361_486	2A	176.712
Kukri_c1947_715	2A	176.712
RAC875_c5082_841	2A	176.712
wsnp_BE489901D_Ta_2_1	2A	176.712
BobWhite_c1477_315	2A	176.712
BobWhite_c5756_163	2A	176.712
Excalibur_c1999_1178	2A	176.712
D_GA8KES401D9BT5_335	2A	176.712
RAC875_c21405_591	2A	176.712
Ra_c72517_981	2A	176.712
RAC875_rep_c72517_1215	2A	176.712
Jagger_c2989_134	2A	176.712
Excalibur_c97347_55	2A	176.712
Excalibur_c28710_103	2A	176.712
RAC875_c68649_457	2A	176.712
Tdurum_contig27985_444	2A	176.712
Kukri_c50116_644	2A	178.674
Kukri_rep_c104451_213	2A	180.598
Excalibur_c49875_479	2A	180.598
RAC875_c1789_253	2A	181.56
Excalibur_rep_c102439_226	2A	181.56
Kukri_c4239_1076	2A	182.531
BobWhite_c17047_268	2B	0
Kukri_c3701_1980	2B	0
Kukri_c3701_330	2B	0
BobWhite_c7145_355	2B	0
Tdurum_contig10208_447	2B	0
Tdurum_contig10208_452	2B	0
BobWhite_c2963_1532	2B	0
BobWhite_c2963_1880	2B	0
BS00065927_51	2B	0
wsnp_Ex_c10961_17803258	2B	0
Excalibur_c34937_734	2B	0
Kukri_c7339_1716	2B	0
Excalibur_c34937_710	2B	0
Excalibur_c10406_1949	2B	0
BS00023068_51	2B	0
BS00027693_51	2B	0
wsnp_Ex_c1996_3754394	2B	0
Ra_c491_902	2B	0
Ra_c11464_294	2B	0
GENE-1230_189	2B	0
RAC875_c38665_247	2B	0
Kukri_c40204_617	2B	0
RAC875_rep_c109471_154	2B	0
wsnp_Ra_rep_c106727_90434958	2B	0
Kukri_c30847_344	2B	0
Kukri_c98858_299	2B	0
BobWhite_c2949_1083	2B	0
BobWhite_rep_c64787_359	2B	0
RAC875_c2504_670	2B	0
RAC875_c6538_136	2B	0
BS00081871_51	2B	0.980518
BobWhite_c26803_89	2B	0.980518
wsnp_Ex_c18354_27181431	2B	0.980518
Excalibur_c22179_206	2B	0.980518
BS00100466_51	2B	0.980518
BobWhite_c45060_188	2B	0.980518
Excalibur_c25445_1061	2B	0.980518
Kukri_c22513_1780	2B	0.980518
Tdurum_contig49144_321	2B	0.980518
Kukri_c12804_676	2B	0.980518
BS00085748_51	2B	0.980518
Kukri_c12804_620	2B	0.980518
D_contig79877_194	2B	1.95151
Excalibur_c25445_978	2B	1.95151
Excalibur_c52842_317	2B	1.95151
BobWhite_c15035_469	2B	1.95151
BS00013534_51	2B	1.95151
BS00011952_51	2B	1.95151
IAAV8991	2B	1.95151
Tdurum_contig51145_476	2B	1.95151
Tdurum_contig51145_187	2B	1.95151
RAC875_rep_c69222_996	2B	4.89609
RAC875_c87052_193	2B	4.89609
BS00045163_51	2B	4.89609
Kukri_c23961_636	2B	4.89609
RFL_Contig5625_1069	2B	4.89609
RFL_Contig5625_2578	2B	4.89609
IAAV8116	2B	4.89609
BobWhite_c31875_102	2B	4.89609
Tdurum_contig15156_136	2B	4.89609
RAC875_c63883_76	2B	4.89609
Tdurum_contig15440_616	2B	4.89609
RAC875_c21646_1104	2B	4.89609
RAC875_c31756_83	2B	4.89609
Kukri_c30668_294	2B	4.89609
RAC875_c10767_279	2B	4.89609
IAAV7308	2B	4.89609
Excalibur_c14396_1629	2B	4.89609
wsnp_Ra_c10712_17572884	2B	4.89609
Excalibur_c41459_380	2B	4.89609
BobWhite_c25359_132	2B	4.89609
BobWhite_c930_401	2B	7.81201
Excalibur_rep_c108189_683	2B	8.79253
tplb0058j01_762	2B	9.79266
RFL_Contig1863_250	2B	11.7937
RAC875_rep_c106596_127	2B	11.7937
IACX9408	2B	13.7948
Excalibur_c2454_118	2B	13.7948
RAC875_rep_c88193_940	2B	13.7948
Ku_c55088_455	2B	13.7948
CAP12_c2436_132	2B	13.7948
RAC875_c33566_110	2B	13.7948
RAC875_rep_c111225_330	2B	13.7948
Kukri_rep_c103530_251	2B	14.8588
BS00066719_51	2B	15.9579
RFL_Contig5031_526	2B	15.9579
TA001263-0453	2B	18.0868
Tdurum_contig29563_257	2B	18.0868
Tdurum_contig54254_423	2B	18.0868
Excalibur_c40567_1893	2B	19.0578
IACX5750	2B	19.0578
Excalibur_c5592_178	2B	20.0288
BS00010446_51	2B	22.9447
TA001874-1495	2B	25.0737
BS00109268_51	2B	25.0737
BobWhite_c2988_421	2B	25.0737
BobWhite_rep_c63957_1472	2B	25.0737
Ra_c108690_556	2B	25.0737
Ex_c14755_1362	2B	25.0737
Excalibur_c42476_170	2B	25.0737
Excalibur_c63409_73	2B	25.0737
GENE-0592_352	2B	26.0447
Excalibur_c100910_239	2B	26.0447
wsnp_Ex_c1962_3696265	2B	26.0447
wsnp_Ex_c1962_3696626	2B	26.0447
BS00064658_51	2B	27.0063
RAC875_c1755_971	2B	27.0063
RAC875_c15844_1266	2B	27.0063
BS00055665_51	2B	27.0063
Tdurum_contig42153_4272	2B	27.0063
Tdurum_contig42153_1190	2B	27.0063
Tdurum_contig42153_891	2B	27.0063
wsnp_Ex_c14711_22788586	2B	27.0063
wsnp_Ex_c14711_22788263	2B	27.0063
Tdurum_contig42153_3742	2B	27.0063
RAC875_c15844_348	2B	27.0063
BobWhite_c6771_697	2B	27.0063
Tdurum_contig42153_4175	2B	27.0063
Tdurum_contig42153_1310	2B	27.0063
RAC875_c31358_214	2B	27.9773
RAC875_c21868_792	2B	32.847
wsnp_Ex_c56027_58306755	2B	32.847
RAC875_c20273_823	2B	32.847
RAC875_c20273_984	2B	32.847
Kukri_rep_c106290_204	2B	32.847
Kukri_c29640_92	2B	32.847
Kukri_c29640_212	2B	32.847
BS00075855_51	2B	32.847
Kukri_c100806_68	2B	32.847
BS00036721_51	2B	32.847
Excalibur_c53516_119	2B	32.847
Kukri_c28478_750	2B	32.847
GENE-1421_124	2B	32.847
Excalibur_c29937_261	2B	32.847
RAC875_c12064_296	2B	32.847
Excalibur_c20050_133	2B	32.847
GENE-0137_1290	2B	32.847
GENE-0137_75	2B	32.847
Excalibur_c20050_748	2B	32.847
Tdurum_contig11379_468	2B	32.847
Excalibur_c26099_106	2B	32.847
Ku_c34562_480	2B	32.847
GENE-1421_802	2B	32.847
TA002079-5951	2B	32.847
BS00022382_51	2B	32.847
Tdurum_contig11379_1047	2B	40.8351
Excalibur_c1006_817	2B	41.8253
IAAV3165	2B	46.7921
wsnp_Ex_c10596_17293363	2B	46.7921
BS00009807_51	2B	46.7921
Kukri_c37311_136	2B	49.7659
BobWhite_c8734_91	2B	52.7397
wsnp_Ra_c407_862316	2B	52.7397
Tdurum_contig54704_176	2B	54.7209
RAC875_c19690_358	2B	54.7209
BobWhite_c41535_52	2B	54.7209
Kukri_rep_c109755_223	2B	54.7209
Kukri_c5497_312	2B	54.7209
wsnp_BG275030A_Td_2_1	2B	54.7209
wsnp_Ex_c21092_30220702	2B	54.7209
wsnp_Ex_c21092_30220342	2B	54.7209
Kukri_c34861_523	2B	54.7209
RAC875_c58279_279	2B	55.6919
BS00003613_51	2B	55.6919
Excalibur_c23201_970	2B	57.6159
Ra_c19690_1458	2B	58.5776
Kukri_c41618_362	2B	59.5393
Kukri_c34897_444	2B	64.3619
Tdurum_contig9716_2337	2B	64.3619
RAC875_c26469_480	2B	64.3619
Excalibur_c36070_300	2B	64.3619
RAC875_c34516_316	2B	64.3619
BS00096182_51	2B	64.3619
RAC875_c15229_108	2B	64.3619
BobWhite_c47608_304	2B	64.3619
Tdurum_contig6194_412	2B	64.3619
Excalibur_rep_c102844_573	2B	64.3619
Tdurum_contig6194_985	2B	64.3619
RAC875_c61801_262	2B	64.3619
Excalibur_c9093_1469	2B	64.3619
Excalibur_c10376_313	2B	64.3619
Tdurum_contig6194_1186	2B	64.3619
RAC875_c61801_299	2B	64.3619
Kukri_c29074_303	2B	64.3619
Excalibur_c10376_375	2B	64.3619
RAC875_c26469_363	2B	64.3619
Tdurum_contig12336_489	2B	64.3619
Tdurum_contig6194_931	2B	64.3619
Tdurum_contig9716_229	2B	64.3619
Tdurum_contig9716_553	2B	64.3619
Tdurum_contig9716_1460	2B	65.3235
Kukri_rep_c107572_121	2B	65.3235
Tdurum_contig42636_1245	2B	65.3235
Ku_c5725_892	2B	66.2945
RAC875_rep_c109207_706	2B	67.2655
Tdurum_contig48451_434	2B	67.2655
Tdurum_contig11350_629	2B	67.2655
Kukri_c43403_412	2B	67.2655
Kukri_c17483_568	2B	67.2655
Jagger_c2273_166	2B	67.2655
Excalibur_c7136_823	2B	67.2655
Excalibur_c7136_799	2B	67.2655
Excalibur_c7136_1260	2B	67.2655
CAP12_rep_c5926_51	2B	67.2655
CAP12_rep_c5926_115	2B	67.2655
Tdurum_contig74936_456	2B	67.2655
Tdurum_contig74936_264	2B	67.2655
Tdurum_contig29620_285	2B	67.2655
Excalibur_rep_c101660_546	2B	67.2655
RAC875_c8780_441	2B	67.2655
tplb0036o16_1626	2B	67.2655
TA005827-0874	2B	67.2655
Excalibur_c53027_323	2B	67.2655
Jagger_c8098_88	2B	67.2655
Kukri_c43403_346	2B	67.2655
Kukri_c43403_594	2B	67.2655
Excalibur_c27557_381	2B	67.2655
Kukri_c27574_725	2B	67.2655
Kukri_c29272_363	2B	67.2655
RAC875_c46516_443	2B	67.2655
TA004293-0913	2B	67.2655
Kukri_rep_c69803_82	2B	67.2655
Kukri_c12368_82	2B	67.2655
RAC875_c22429_249	2B	67.2655
Tdurum_contig5056_173	2B	67.2655
Kukri_c2565_1405	2B	67.2655
Tdurum_contig61293_131	2B	67.2655
Kukri_rep_c117487_285	2B	67.2655
Tdurum_contig45255_3473	2B	67.2655
RAC875_c54310_928	2B	67.2655
RAC875_c62278_69	2B	67.2655
Excalibur_c53027_302	2B	67.2655
Tdurum_contig11350_827	2B	67.2655
wsnp_Ku_c34759_44069854	2B	69.2082
BS00030497_51	2B	69.2082
RAC875_c86069_517	2B	69.2082
Excalibur_rep_c68899_1400	2B	70.1887
wsnp_RFL_Contig3085_3007861	2B	70.1887
BS00022966_51	2B	70.1887
Kukri_c83574_636	2B	70.1887
Kukri_c83574_151	2B	71.1597
BS00023221_51	2B	71.1597
RAC875_c37837_889	2B	71.1597
Kukri_c36879_83	2B	71.1597
RAC875_rep_c93186_422	2B	71.1597
BS00048873_51	2B	71.1597
BobWhite_c1611_1365	2B	71.1597
Jagger_c36_213	2B	71.1597
IACX6223	2B	71.1597
Tdurum_contig45350_605	2B	71.1597
BS00067337_51	2B	72.1307
Kukri_c15043_326	2B	72.1307
RAC875_c26415_350	2B	74.0735
Tdurum_contig1653_190	2B	74.0735
BobWhite_c40418_289	2B	74.0735
Tdurum_contig36804_98	2B	74.0735
RAC875_c11609_62	2B	74.0735
Kukri_c5904_80	2B	74.0735
RAC875_c3302_1411	2B	74.0735
wsnp_Ex_c5239_9272511	2B	74.0735
Excalibur_c25430_183	2B	74.0735
Tdurum_contig81323_291	2B	74.0735
Kukri_c66123_88	2B	74.0735
Excalibur_c17633_111	2B	74.0735
Kukri_c49522_313	2B	74.0735
RFL_Contig2231_346	2B	74.0735
Tdurum_contig68806_537	2B	74.0735
BS00103461_51	2B	74.0735
RAC875_c76533_442	2B	74.0735
Kukri_c49522_254	2B	74.0735
Tdurum_contig62852_369	2B	74.0735
Tdurum_contig62852_538	2B	74.0735
Tdurum_contig81323_527	2B	74.0735
Excalibur_c43482_196	2B	74.0735
Tdurum_contig68806_321	2B	74.0735
RFL_Contig2231_1297	2B	74.0735
RAC875_c60843_106	2B	74.0735
Kukri_c1016_1123	2B	74.0735
Excalibur_rep_c67391_476	2B	74.0735
RAC875_rep_c80737_54	2B	74.0735
Tdurum_contig68806_677	2B	74.0735
RFL_Contig4542_1281	2B	74.0735
Excalibur_c27716_544	2B	74.0735
GENE-1246_417	2B	74.0735
Tdurum_contig18901_188	2B	74.0735
Tdurum_contig7800_228	2B	74.0735
BS00071690_51	2B	74.0735
BS00110319_51	2B	74.0735
Kukri_c13747_464	2B	74.0735
Tdurum_contig82821_324	2B	74.0735
Kukri_c67276_103	2B	74.0735
Kukri_c67276_76	2B	74.0735
Kukri_c4790_923	2B	74.0735
Tdurum_contig81917_141	2B	74.0735
Kukri_c4790_154	2B	74.0735
Kukri_rep_c85389_715	2B	74.0735
BobWhite_s65298_124	2B	76.0162
BS00022287_51	2B	77.9589
Kukri_c9102_84	2B	77.9589
Excalibur_c40056_59	2B	78.9299
BobWhite_c39264_62	2B	78.9299
RAC875_c102761_297	2B	78.9299
GENE-1365_16	2B	78.9299
wsnp_BM140364B_Ta_2_3	2B	78.9299
wsnp_BM140364B_Ta_2_1	2B	78.9299
Kukri_c32247_293	2B	78.9299
Tdurum_contig42214_1195	2B	78.9299
RAC875_c21378_474	2B	78.9299
RAC875_c58652_80	2B	78.9299
Ra_c31463_148	2B	78.9299
TA001821-0411	2B	78.9299
GENE-1430_599	2B	78.9299
RAC875_c14076_287	2B	78.9299
BS00022486_51	2B	78.9299
Kukri_c2387_2011	2B	78.9299
RAC875_c34191_102	2B	78.9299
BS00014923_51	2B	78.9299
RAC875_c52566_447	2B	78.9299
wsnp_Ex_c6537_11338763	2B	78.9299
wsnp_Ex_c6537_11339130	2B	78.9299
wsnp_CAP7_rep_c12606_5316797	2B	78.9299
wsnp_Ra_c67199_65253620	2B	78.9299
Kukri_c13884_74	2B	78.9299
BobWhite_rep_c51373_453	2B	78.9299
IAAV7487	2B	78.9299
Kukri_rep_c104810_341	2B	78.9299
RAC875_c52566_551	2B	78.9299
wsnp_CAP11_c3947_1867089	2B	78.9299
wsnp_Ex_c2430_4546479	2B	78.9299
BS00021959_51	2B	81.8458
Ku_c23446_2209	2B	81.8458
Kukri_c36756_316	2B	81.8458
Kukri_c16760_1086	2B	81.8458
IAAV2784	2B	81.8458
Kukri_c53318_204	2B	81.8458
GENE-0644_421	2B	81.8458
GENE-0644_370	2B	81.8458
Excalibur_c40229_76	2B	81.8458
wsnp_Ex_c57_116914	2B	81.8458
RAC875_rep_c106400_276	2B	81.8458
RAC875_c4430_2213	2B	81.8458
RAC875_c31252_173	2B	81.8458
RAC875_c12191_77	2B	81.8458
IAAV3789	2B	81.8458
RAC875_c14420_100	2B	81.8458
BS00022417_51	2B	81.8458
BS00069627_51	2B	81.8458
RFL_Contig1385_1575	2B	81.8458
RFL_Contig1385_326	2B	81.8458
BS00099361_51	2B	81.8458
BS00022949_51	2B	81.8458
Kukri_c39968_221	2B	81.8458
Kukri_c67546_342	2B	81.8458
Kukri_c36026_68	2B	81.8458
BS00099097_51	2B	81.8458
BS00022944_51	2B	81.8458
RAC875_c85927_269	2B	81.8458
Kukri_c40953_658	2B	81.8458
BobWhite_c22301_230	2B	81.8458
RAC875_rep_c112008_519	2B	81.8458
wsnp_Ex_c2153_4043746	2B	81.8458
Kukri_c7139_6288	2B	81.8458
Excalibur_c37239_916	2B	81.8458
Kukri_c67546_279	2B	81.8458
BobWhite_c29572_73	2B	81.8458
Kukri_c23822_580	2B	81.8458
RAC875_c79857_301	2B	81.8458
Excalibur_c1305_662	2B	81.8458
GENE-0644_42	2B	81.8458
RAC875_c31252_138	2B	81.8458
RAC875_c15649_1101	2B	81.8458
Excalibur_c16798_281	2B	81.8458
Excalibur_c15031_73	2B	81.8458
BS00065994_51	2B	81.8458
BS00065993_51	2B	81.8458
JD_c39990_130	2B	81.8458
Kukri_c106282_114	2B	82.8168
GENE-4359_102	2B	82.8168
JD_c2280_91	2B	82.8168
wsnp_CAP12_rep_c4678_2134259	2B	82.8168
wsnp_BF202681B_Ta_2_2	2B	82.8168
Kukri_c9387_372	2B	82.8168
Kukri_c9387_112	2B	82.8168
wsnp_CAP8_c630_456418	2B	83.7785
Ra_c2110_805	2B	83.7785
Ra_c2110_1660	2B	83.7785
Ra_c2110_494	2B	83.7785
RAC875_c2110_117	2B	84.7495
Excalibur_c60347_56	2B	84.7495
RAC875_c14105_66	2B	84.7495
RAC875_c11207_1028	2B	84.7495
wsnp_CAP11_rep_c8700_3756682	2B	85.7205
IAAV6156	2B	85.7205
wsnp_Ex_c27867_37030045	2B	85.7205
wsnp_Ex_c27867_37030229	2B	85.7205
RFL_Contig1139_817	2B	85.7205
RFL_Contig1139_602	2B	85.7205
Ku_c103035_323	2B	85.7205
Tdurum_contig10994_617	2B	85.7205
Tdurum_contig62595_466	2B	85.7205
wsnp_Ex_c13351_21042379	2B	85.7205
Tdurum_contig99313_288	2B	85.7205
IAAV4434	2B	85.7205
RFL_Contig1483_1765	2B	85.7205
RAC875_c111220_372	2B	85.7205
Tdurum_contig71387_65	2B	85.7205
Tdurum_contig18197_86	2B	85.7205
Tdurum_contig92963_204	2B	85.7205
Excalibur_c21882_599	2B	85.7205
wsnp_Ra_c16822_25566950	2B	85.7205
RAC875_c47353_350	2B	85.7205
D_GA8KES402HPK9H_258	2B	85.7205
Excalibur_rep_c102397_253	2B	85.7205
IAAV539	2B	85.7205
IAAV7129	2B	85.7205
tplb0031k24_254	2B	85.7205
wsnp_Ex_rep_c106004_90240692	2B	87.6632
Ku_c34010_1016	2B	88.6342
GENE-1147_226	2B	88.6342
Ra_c4397_542	2B	88.6342
Excalibur_c11863_289	2B	88.6342
Excalibur_c45094_602	2B	88.6342
Excalibur_c9248_771	2B	88.6342
BS00102480_51	2B	88.6342
RAC875_rep_c74590_606	2B	88.6342
RAC875_c1226_652	2B	88.6342
GENE-1147_486	2B	89.6147
BS00073426_51	2B	89.6147
Ku_c7740_879	2B	98.4432
wsnp_JD_c4699_5834958	2B	98.4432
Excalibur_c47286_281	2B	98.4432
wsnp_Ex_c51461_55394646	2B	98.4432
BobWhite_c7786_376	2B	98.4432
Kukri_c42244_809	2B	98.4432
IAAV1903	2B	98.4432
BobWhite_c5820_169	2B	100.386
Kukri_c52384_196	2B	102.329
tplb0059a11_1190	2B	102.329
RAC875_c46735_674	2B	102.329
RAC875_c12968_1526	2B	102.329
TA002964-0938	2B	102.329
RAC875_c5080_915	2B	102.329
wsnp_Ex_rep_c71116_69944350	2B	102.329
[truncated: 7,569 more rows]

## Sheet: MQM results
FHB QTL								Footnotes
Chromosome	Environment	Interval	LOD	MU_A	MU_B	% PVE		Location abbreviations			Traits abbreviations			Parameters
1A	PLP2006-inc	1-4	6	3.5	6.3	26.8		PLP	Portage la Prairire		inc	FHB incidence		LOD	Logarithm of odds
	PLP2006-sev	1-4	3.4	2.2	3.4	16.4		CAR	Carman		sev	FHB severity		MU_A	phenotypic mean of lines with Blackbird allele
	PLP2006-ind	1-4	4.1	11.6	23.9	19.4		MD	Morden		ind	FHB index		MU_B	phenotypic mean of lines with Strongfield allele
	PLP2006-int	1-4	3.5	5.5	6.4	15.1		IH	Indian head		int	FHB intensity (1-9 scores)		% PVE	% phenotypic variability explained
	PLP2007-int	1-4	3	5.4	6.11	14.5		Reg	Regina		ht	Plant height (cm)
	CAR2006-Sev	4-6	3.8	54.5	70.7	16.1		BD	Brandon		mt	Maturity (1-6 scale)
	MD2015-inc	7-9	3	63.3	79	11.3		SC	Swift Current
	MD2015-ind	7-9	3	63.3	79	11.3		GH	Greenhouse
	IH2015-ind	4-7	3	75.4	86.3	12.8
	MD2017-sev	0-1	3.5	63.8	82.9	13.2		QTL marked in blue co-located with plant height and maturity QTL
	MD2017-ind	0-1	3.1	52.3	72.8	11.4
	Reg2006-mt	6-7	3	4.7	4.2	8.4
2A	PLP2006-int	129.2-130.2	2.9	5.5	6.3	11.8
	Reg2006-ht	132.2-133.2	3.2	94.4	88.3	15.5
3A	PLP2007-sev	62-69	3	32.4	41	12.2
	BD2016-sev	54.1-55.1	3	17.2	26.7	12.6
	Reg2005-ht	75.2-81.9	4.1	108.1	100.7	19.6
	SC2012-ht	75.2-81.9	3.2	105.2	99.8	11.9
6A	BD2016-sev	78.2-80.1	3.5	54.2	40.02	11.8
	BD2017-ind	78.2-80.1	3	48.3	31.2	11.4
7B	BD2016-inc	88.2-89.1	3	96.4	80.6	12.1
	BD2016-sev	88.2-89.1	3	52.8	41.4	7.5
	BD2016-ind	88.2-89.1	3.4	52.7	35.5	14.3
	Reg2006-mt	98.8-99.8	3.9	4.2	4.8	11.2
2B	GH-EXPII	117.9-118.9	4.4	44.1	23.4	15.9
	GH-EXPIII	106.2-107.2	3.4	59.9	42.2	14
	GH-EXPIV	106.2-107.2	3	30.1	16.8	12.3
6B	GH-EXPII	53.7-54.7	4.7	22.9	44.5	16.9
	GH-EXPIII	53.7-54.7	3	43	59.1	11.4
	GH-EXPIV	53.7-54.7	3	17.6	29.2	9.2
Plant height QTL
Chromosome	Environment	Interval	LOD	MU_A	MU_B	% PVE
3B	SC2005-ht	16.6-21.4	3.3	99.8	107.1	13.5
	Reg2006-ht	11.8-15.7	3.2	87.9	94.02	15.5
5A	SC2005-ht	186.5-187.5	3.5	100.1	106.7	12
	SC2006-ht	194.4-195.4	3	80.91	84.92	11.4
	SC2012-ht	181.5-193.5	5.1	99.2	105.9	19.6
	Reg2006-mt	197.5-205	5.5	4.1	4.8	12.3

## Sheet: QTL interaction results
Interacting loci with FHB QTL
Interaction	Environment	pos1f	pos2f	lod.full	lod.fv1	lod.int	pos1a	pos2a	lod.add	lod.av1	Comment	Footnotes
c1A:c4A	PO2007-int	10	29.2	5.75	2.76	0.0974	10	29.2	5.66	2.66	1A FHB QTL	Parameters
c1A:c7A	MD2017-sev	6	98	7.48	4.38	1.296	4	100	6.19	3.08		pos1f	position 1 of full model
	MD2017-ind	0	98	7.29	4.14	0.925	2	102	6.37	3.22		pos2f	position 2 of full model
c1A:c4B	Reg2006-mat	8	46	7.63	3.26	0.000266	8	46	7.63	3.26		lod.full	LOD (logarithm of odds) of full model
c1A:c5A2	Reg2006-mat	8	146	6.54	3.29	0.158721	8	146	6.38	3.14	5A2 co-located with 5A2 QTL detected from the A0132& population	lod.fv1	LOD score comparing the full model to the best single-QTL model
c1A:c7B	Reg2006-mat	8	100	6.22	2.94	0.015955	8	100	6.21	2.93	7B FHB QTL co-localized with a maturity QTL	lod.int	LOD of interaction
c2A:c5A	SC2005-ht	128	188	7.07	3.98	0.0426	128	190	7.03	3.93	2A FHB QTL, 5A height QTL	pos1a	position 1 of additive model
	Reg2006-ht	128	180	8.19	4	0.014	128	180	8.18	3.98		pos2a	position 2 of additive model
c2B:c6B	GH-ExpII	132	55	10.9	5.59	0.0852	123	55	10.8	5.51	6B FHB QTL	lod.add	LOD of addtive model
c2B:c3A	PO2007-sev	130	62	5.81	3.18	0.054	130	66	5.76	3.12	3A FHB QTL	lod.av1	LOD score comparing the additive model to the best single-QTL model
c2B:c3A	PO2007-sev	130	62	5.81	3.18	0.054	130	66	5.76	3.12
c4B:c6A	BD2017-ind	126	80	6.52	3.23	0.335	126	80	6.18	2.89	6A FHB QTL
c7A:c7B	SC2005-mt	106	82	6.64	3.32	0.119	106	82	6.52	3.2
Interacting loci with height QTL
Interaction	Environment	pos1f	pos2f	lod.full	lod.fv1	lod.int	pos1a	pos2a	lod.add	lod.av1	Comment
c1A:c3B	Reg2005-ht	122	16	5.36	2.73	0.0233	122	14	5.34	2.7	3B height QTL
c5A:c7B	SC2006-ht	196	34	6.78	3.14	0.0408	196	34	6.74	3.1
c3A:c5A	SC2012-ht	80	188	8.41	3.33	0.0412	80	188	8.37	3.29
Interacting loci with maturity QTL
Interaction	Environment	pos1f	pos2f	lod.full	lod.fv1	lod.int	pos1a	pos2a	lod.add	lod.av1	Comment
c4B:c7B	Reg2006-mt	46	102	9.86	5.48	1.21738	46	100	8.64	4.27	4B and 7B are the loci interacting with FHB QTL on 1A
c5A2:c5A	Reg2006-mt	146	206	7.86	4.69	0.033388	146	206	7.82	4.65
c5A2:c7B	Reg2006-mt	144	100	6.6	3.32	0.005397	144	100	6.59	3.31
